# Supplementary material for: Transcriptome Analysis of Red Swamp Crawfish Procambarus clarkii Reveals Genes Involved in Gonadal Development
Source: PLoS One. 2014 Aug 13;9(8):e105122. doi: 10.1371/journal.pone.0105122 (PMC4132113; doi:10.1371/journal.pone.0105122)
Supplement: Table S2 — KEGG biochemical pathways of P. clarkii isotig sequences. (XLSX) [file pone.0105122.s005.xlsx]

## Sheet: Sheet1
Table S2. KEGG biochemical pathways of P. clarkii isotig sequences.
NO	Pathway	All genes with pathway annotation	Pathway ID
1	Metabolic pathways	1501 (12.09%)	ko01100
2	Spliceosome	511 (4.11%)	ko03040
3	Amoebiasis	484 (3.9%)	ko05146
4	RNA transport	478 (3.85%)	ko03013
5	Regulation of actin cytoskeleton	462 (3.72%)	ko04810
6	Huntington's disease	435 (3.5%)	ko05016
7	Phagosome	421 (3.39%)	ko04145
8	Vibrio cholerae infection	406 (3.27%)	ko05110
9	Epstein-Barr virus infection	403 (3.25%)	ko05169
10	Pathways in cancer	392 (3.16%)	ko05200
11	Focal adhesion	386 (3.11%)	ko04510
12	Tuberculosis	386 (3.11%)	ko05152
13	Purine metabolism	368 (2.96%)	ko00230
14	Endocytosis	334 (2.69%)	ko04144
15	Salivary secretion	319 (2.57%)	ko04970
16	Pyrimidine metabolism	315 (2.54%)	ko00240
17	mRNA surveillance pathway	313 (2.52%)	ko03015
18	Herpes simplex infection	306 (2.46%)	ko05168
19	Vascular smooth muscle contraction	281 (2.26%)	ko04270
20	Protein processing in endoplasmic reticulum	276 (2.22%)	ko04141
21	Dilated cardiomyopathy	258 (2.08%)	ko05414
22	Hypertrophic cardiomyopathy (HCM)	256 (2.06%)	ko05410
23	HTLV-I infection	252 (2.03%)	ko05166
24	Ubiquitin mediated proteolysis	250 (2.01%)	ko04120
25	Bile secretion	244 (1.96%)	ko04976
26	Tight junction	242 (1.95%)	ko04530
27	ABC transporters	238 (1.92%)	ko02010
28	Pathogenic Escherichia coli infection	235 (1.89%)	ko05130
29	RNA polymerase	233 (1.88%)	ko03020
30	Transcriptional misregulation in cancer	227 (1.83%)	ko05202
31	Salmonella infection	227 (1.83%)	ko05132
32	Alzheimer's disease	217 (1.75%)	ko05010
33	ECM-receptor interaction	214 (1.72%)	ko04512
34	Insulin signaling pathway	208 (1.67%)	ko04910
35	Cell adhesion molecules (CAMs)	208 (1.67%)	ko04514
36	Ribosome biogenesis in eukaryotes	206 (1.66%)	ko03008
37	MAPK signaling pathway	205 (1.65%)	ko04010
38	Amyotrophic lateral sclerosis (ALS)	200 (1.61%)	ko05014
39	Cardiac muscle contraction	193 (1.55%)	ko04260
40	Dorso-ventral axis formation	192 (1.55%)	ko04320
41	Influenza A	181 (1.46%)	ko05164
42	Adherens junction	178 (1.43%)	ko04520
43	Glycosaminoglycan biosynthesis - heparan sulfate	177 (1.43%)	ko00534
44	Calcium signaling pathway	174 (1.4%)	ko04020
45	Cell cycle	174 (1.4%)	ko04110
46	Wnt signaling pathway	173 (1.39%)	ko04310
47	Viral myocarditis	172 (1.38%)	ko05416
48	Lysosome	172 (1.38%)	ko04142
49	Lysine degradation	171 (1.38%)	ko00310
50	Staphylococcus aureus infection	170 (1.37%)	ko05150
51	Neuroactive ligand-receptor interaction	162 (1.3%)	ko04080
52	Fc gamma R-mediated phagocytosis	157 (1.26%)	ko04666
53	RNA degradation	152 (1.22%)	ko03018
54	Bacterial invasion of epithelial cells	151 (1.22%)	ko05100
55	Complement and coagulation cascades	150 (1.21%)	ko04610
56	Shigellosis	147 (1.18%)	ko05131
57	Axon guidance	141 (1.14%)	ko04360
58	Toxoplasmosis	141 (1.14%)	ko05145
59	Leukocyte transendothelial migration	140 (1.13%)	ko04670
60	Parkinson's disease	140 (1.13%)	ko05012
61	Pertussis	139 (1.12%)	ko05133
62	Chemokine signaling pathway	138 (1.11%)	ko04062
63	Gastric acid secretion	138 (1.11%)	ko04971
64	Oocyte meiosis	137 (1.1%)	ko04114
65	Vasopressin-regulated water reabsorption	135 (1.09%)	ko04962
66	Basal transcription factors	129 (1.04%)	ko03022
67	Oxidative phosphorylation	129 (1.04%)	ko00190
68	Progesterone-mediated oocyte maturation	128 (1.03%)	ko04914
69	Peroxisome	124 (1%)	ko04146
70	Protein digestion and absorption	123 (0.99%)	ko04974
71	Small cell lung cancer	123 (0.99%)	ko05222
72	Chagas disease (American trypanosomiasis)	118 (0.95%)	ko05142
73	Pancreatic secretion	113 (0.91%)	ko04972
74	Neurotrophin signaling pathway	110 (0.89%)	ko04722
75	Dopaminergic synapse	109 (0.88%)	ko04728
76	Prion diseases	106 (0.85%)	ko05020
77	GnRH signaling pathway	103 (0.83%)	ko04912
78	Glutamatergic synapse	103 (0.83%)	ko04724
79	Glycolysis / Gluconeogenesis	102 (0.82%)	ko00010
80	Ribosome	101 (0.81%)	ko03010
81	T cell receptor signaling pathway	97 (0.78%)	ko04660
82	Melanogenesis	96 (0.77%)	ko04916
83	Prostate cancer	96 (0.77%)	ko05215
84	Amino sugar and nucleotide sugar metabolism	94 (0.76%)	ko00520
85	Retrograde endocannabinoid signaling	94 (0.76%)	ko04723
86	Sulfur metabolism	91 (0.73%)	ko00920
87	Glycerophospholipid metabolism	90 (0.72%)	ko00564
88	Arrhythmogenic right ventricular cardiomyopathy (ARVC)	90 (0.72%)	ko05412
89	Systemic lupus erythematosus	89 (0.72%)	ko05322
90	Long-term potentiation	89 (0.72%)	ko04720
91	Alcoholism	88 (0.71%)	ko05034
92	GABAergic synapse	88 (0.71%)	ko04727
93	Morphine addiction	87 (0.7%)	ko05032
94	Olfactory transduction	87 (0.7%)	ko04740
95	Measles	86 (0.69%)	ko05162
96	Fanconi anemia pathway	85 (0.68%)	ko03460
97	Phosphatidylinositol signaling system	85 (0.68%)	ko04070
98	Starch and sucrose metabolism	84 (0.68%)	ko00500
99	VEGF signaling pathway	83 (0.67%)	ko04370
100	Colorectal cancer	82 (0.66%)	ko05210
101	Steroid hormone biosynthesis	82 (0.66%)	ko00140
102	Jak-STAT signaling pathway	79 (0.64%)	ko04630
103	TGF-beta signaling pathway	78 (0.63%)	ko04350
104	Renal cell carcinoma	77 (0.62%)	ko05211
105	Galactose metabolism	77 (0.62%)	ko00052
106	Cysteine and methionine metabolism	76 (0.61%)	ko00270
107	Serotonergic synapse	76 (0.61%)	ko04726
108	Gap junction	75 (0.6%)	ko04540
109	Valine, leucine and isoleucine degradation	74 (0.6%)	ko00280
110	p53 signaling pathway	74 (0.6%)	ko04115
111	Carbohydrate digestion and absorption	73 (0.59%)	ko04973
112	Type II diabetes mellitus	73 (0.59%)	ko04930
113	Adipocytokine signaling pathway	72 (0.58%)	ko04920
114	Notch signaling pathway	72 (0.58%)	ko04330
115	NOD-like receptor signaling pathway	71 (0.57%)	ko04621
116	Malaria	70 (0.56%)	ko05144
117	Fructose and mannose metabolism	70 (0.56%)	ko00051
118	Osteoclast differentiation	69 (0.56%)	ko04380
119	Legionellosis	68 (0.55%)	ko05134
120	Arginine and proline metabolism	68 (0.55%)	ko00330
121	Hepatitis C	67 (0.54%)	ko05160
122	PPAR signaling pathway	67 (0.54%)	ko03320
123	Synaptic vesicle cycle	67 (0.54%)	ko04721
124	NF-kappa B signaling pathway	67 (0.54%)	ko04064
125	Phototransduction	66 (0.53%)	ko04744
126	Epithelial cell signaling in Helicobacter pylori infection	66 (0.53%)	ko05120
127	ErbB signaling pathway	65 (0.52%)	ko04012
128	Endometrial cancer	65 (0.52%)	ko05213
129	Base excision repair	65 (0.52%)	ko03410
130	Nucleotide excision repair	64 (0.52%)	ko03420
131	Pyruvate metabolism	64 (0.52%)	ko00620
132	Inositol phosphate metabolism	64 (0.52%)	ko00562
133	Antigen processing and presentation	64 (0.52%)	ko04612
134	Cholinergic synapse	63 (0.51%)	ko04725
135	Mineral absorption	63 (0.51%)	ko04978
136	Glutathione metabolism	63 (0.51%)	ko00480
137	Glycerolipid metabolism	63 (0.51%)	ko00561
138	Propanoate metabolism	61 (0.49%)	ko00640
139	Amphetamine addiction	61 (0.49%)	ko05031
140	Aminoacyl-tRNA biosynthesis	61 (0.49%)	ko00970
141	mTOR signaling pathway	60 (0.48%)	ko04150
142	Long-term depression	60 (0.48%)	ko04730
143	Apoptosis	60 (0.48%)	ko04210
144	Fatty acid metabolism	59 (0.48%)	ko00071
145	Phototransduction - fly	59 (0.48%)	ko04745
146	N-Glycan biosynthesis	57 (0.46%)	ko00510
147	B cell receptor signaling pathway	57 (0.46%)	ko04662
148	Glioma	57 (0.46%)	ko05214
149	Endocrine and other factor-regulated calcium reabsorption	56 (0.45%)	ko04961
150	Hedgehog signaling pathway	56 (0.45%)	ko04340
151	Chronic myeloid leukemia	56 (0.45%)	ko05220
152	Cytosolic DNA-sensing pathway	55 (0.44%)	ko04623
153	Natural killer cell mediated cytotoxicity	54 (0.43%)	ko04650
154	beta-Alanine metabolism	54 (0.43%)	ko00410
155	Leishmaniasis	53 (0.43%)	ko05140
156	Basal cell carcinoma	53 (0.43%)	ko05217
157	Fc epsilon RI signaling pathway	52 (0.42%)	ko04664
158	Pancreatic cancer	52 (0.42%)	ko05212
159	DNA replication	51 (0.41%)	ko03030
160	Primary immunodeficiency	49 (0.39%)	ko05340
161	Glycine, serine and threonine metabolism	49 (0.39%)	ko00260
162	Arachidonic acid metabolism	49 (0.39%)	ko00590
163	Nicotine addiction	48 (0.39%)	ko05033
164	Tyrosine metabolism	48 (0.39%)	ko00350
165	Thyroid cancer	45 (0.36%)	ko05216
166	Hematopoietic cell lineage	45 (0.36%)	ko04640
167	Toll-like receptor signaling pathway	44 (0.35%)	ko04620
168	Sphingolipid metabolism	44 (0.35%)	ko00600
169	Homologous recombination	44 (0.35%)	ko03440
170	Fat digestion and absorption	44 (0.35%)	ko04975
171	Citrate cycle (TCA cycle)	44 (0.35%)	ko00020
172	Proteasome	44 (0.35%)	ko03050
173	Mismatch repair	43 (0.35%)	ko03430
174	Vitamin digestion and absorption	42 (0.34%)	ko04977
175	Tryptophan metabolism	42 (0.34%)	ko00380
176	Butanoate metabolism	41 (0.33%)	ko00650
177	Ether lipid metabolism	40 (0.32%)	ko00565
178	Cytokine-cytokine receptor interaction	39 (0.31%)	ko04060
179	Drug metabolism - other enzymes	38 (0.31%)	ko00983
180	Biosynthesis of unsaturated fatty acids	38 (0.31%)	ko01040
181	Rheumatoid arthritis	38 (0.31%)	ko05323
182	Fatty acid elongation	37 (0.3%)	ko00062
183	Other types of O-glycan biosynthesis	36 (0.29%)	ko00514
184	Aldosterone-regulated sodium reabsorption	35 (0.28%)	ko04960
185	Acute myeloid leukemia	34 (0.27%)	ko05221
186	SNARE interactions in vesicular transport	33 (0.27%)	ko04130
187	Metabolism of xenobiotics by cytochrome P450	32 (0.26%)	ko00980
188	Retinol metabolism	32 (0.26%)	ko00830
189	Pentose and glucuronate interconversions	32 (0.26%)	ko00040
190	Glycosylphosphatidylinositol(GPI)-anchor biosynthesis	32 (0.26%)	ko00563
191	Melanoma	31 (0.25%)	ko05218
192	Porphyrin and chlorophyll metabolism	31 (0.25%)	ko00860
193	alpha-Linolenic acid metabolism	31 (0.25%)	ko00592
194	Alanine, aspartate and glutamate metabolism	31 (0.25%)	ko00250
195	Terpenoid backbone biosynthesis	30 (0.24%)	ko00900
196	Butirosin and neomycin biosynthesis	30 (0.24%)	ko00524
197	Non-small cell lung cancer	29 (0.23%)	ko05223
198	Cocaine addiction	29 (0.23%)	ko05030
199	RIG-I-like receptor signaling pathway	28 (0.23%)	ko04622
200	Drug metabolism - cytochrome P450	28 (0.23%)	ko00982
201	Glycosaminoglycan biosynthesis - chondroitin sulfate	28 (0.23%)	ko00532
202	MAPK signaling pathway - fly	28 (0.23%)	ko04013
203	Pentose phosphate pathway	27 (0.22%)	ko00030
204	Glyoxylate and dicarboxylate metabolism	27 (0.22%)	ko00630
205	Protein export	26 (0.21%)	ko03060
206	Nicotinate and nicotinamide metabolism	26 (0.21%)	ko00760
207	One carbon pool by folate	26 (0.21%)	ko00670
208	Linoleic acid metabolism	22 (0.18%)	ko00591
209	Collecting duct acid secretion	22 (0.18%)	ko04966
210	Steroid biosynthesis	21 (0.17%)	ko00100
211	Mucin type O-Glycan biosynthesis	21 (0.17%)	ko00512
212	Pantothenate and CoA biosynthesis	21 (0.17%)	ko00770
213	Phenylalanine metabolism	21 (0.17%)	ko00360
214	Circadian rhythm - mammal	20 (0.16%)	ko04710
215	Histidine metabolism	20 (0.16%)	ko00340
216	Proximal tubule bicarbonate reclamation	20 (0.16%)	ko04964
217	Primary bile acid biosynthesis	19 (0.15%)	ko00120
218	Bladder cancer	19 (0.15%)	ko05219
219	Regulation of autophagy	18 (0.14%)	ko04140
220	Ascorbate and aldarate metabolism	17 (0.14%)	ko00053
221	Renin-angiotensin system	17 (0.14%)	ko04614
222	Riboflavin metabolism	16 (0.13%)	ko00740
223	African trypanosomiasis	16 (0.13%)	ko05143
224	Other glycan degradation	16 (0.13%)	ko00511
225	Sulfur relay system	15 (0.12%)	ko04122
226	Non-homologous end-joining	15 (0.12%)	ko03450
227	Ubiquinone and other terpenoid-quinone biosynthesis	15 (0.12%)	ko00130
228	Taste transduction	15 (0.12%)	ko04742
229	Glycosphingolipid biosynthesis - lacto and neolacto series	14 (0.11%)	ko00601
230	Circadian rhythm - fly	14 (0.11%)	ko04711
231	Selenocompound metabolism	12 (0.1%)	ko00450
232	Glycosaminoglycan degradation	12 (0.1%)	ko00531
233	Synthesis and degradation of ketone bodies	12 (0.1%)	ko00072
234	Cyanoamino acid metabolism	12 (0.1%)	ko00460
235	Folate biosynthesis	11 (0.09%)	ko00790
236	Glycosaminoglycan biosynthesis - keratan sulfate	10 (0.08%)	ko00533
237	Autoimmune thyroid disease	9 (0.07%)	ko05320
238	Fatty acid biosynthesis	8 (0.06%)	ko00061
239	Taurine and hypotaurine metabolism	8 (0.06%)	ko00430
240	D-Arginine and D-ornithine metabolism	6 (0.05%)	ko00472
241	Glycosphingolipid biosynthesis - globo series	5 (0.04%)	ko00603
242	Caffeine metabolism	5 (0.04%)	ko00232
243	Asthma	5 (0.04%)	ko05310
244	Phenylalanine, tyrosine and tryptophan biosynthesis	5 (0.04%)	ko00400
245	Valine, leucine and isoleucine biosynthesis	5 (0.04%)	ko00290
246	Vitamin B6 metabolism	5 (0.04%)	ko00750
247	Insect hormone biosynthesis	4 (0.03%)	ko00981
248	Glycosphingolipid biosynthesis - ganglio series	4 (0.03%)	ko00604
249	Lipoic acid metabolism	4 (0.03%)	ko00785
250	D-Glutamine and D-glutamate metabolism	4 (0.03%)	ko00471
251	Lysine biosynthesis	4 (0.03%)	ko00300
252	Biotin metabolism	4 (0.03%)	ko00780
253	Thiamine metabolism	3 (0.02%)	ko00730
254	Type I diabetes mellitus	3 (0.02%)	ko04940
255	Maturity onset diabetes of the young	2 (0.02%)	ko04950
256	Intestinal immune network for IgA production	1 (0.01%)	ko04672
