# Supplementary material for: Transcriptome Analysis of Red Swamp Crawfish Procambarus clarkii Reveals Genes Involved in Gonadal Development
Source: PLoS One. 2014 Aug 13;9(8):e105122. doi: 10.1371/journal.pone.0105122 (PMC4132113; doi:10.1371/journal.pone.0105122)
Supplement: Table S3 — List of the up-regulated and down-regulated genes between male and female libraries. (XLSX) [file pone.0105122.s006.xlsx]

## Sheet: testis-vs-ovary.diff_annot
Table S3 List of the up-regulated and down-regulated genes between male and female libraries
geneID(3858)	geneLength	testis.454_rawreads	ovary.454_rawreads	log2(ovary/testis)	up/down	Nr-Evalue	Gene name (Nr-annotation)
contig00601	785	0	2139	22.9456	Up	3e-06	silk fibroin [Haploembia solieri]
contig01162	600	0	1618	22.9306	Up	2e-06	unnamed protein product [Oikopleura dioica]
contig00581	726	0	799	21.6377	Up	6e-08	silk fibroin [Saussurembia davisi]
isotig21907	585	0	600	21.536	Up	2e-06	unnamed protein product [Oikopleura dioica]
isotig21789	618	0	567	21.3752	Up	2e-06	unnamed protein product [Oikopleura dioica]
contig00547	512	0	410	21.1789	Up	1e-06	spidroin 2 [Avicularia juruensis]
contig00585	678	0	526	21.1332	Up	8e-09	silk fibroin [Saussurembia davisi]
isotig21264	704	0	462	20.8918	Up	--	--
isotig20702	768	0	491	20.8541	Up	--	--
contig01380	782	0	490	20.8251	Up	5e-38	mannose-binding protein [Pacifastacus leniusculus]
isotig21790	618	0	372	20.7672	Up	8e-07	unnamed protein product [Oikopleura dioica]
isotig03126	923	0	546	20.742	Up	3e-15	hypothetical protein DAPPUDRAFT_331010 [Daphnia pulex]
isotig18901	967	0	554	20.6958	Up	--	--
isotig21554	667	0	372	20.6571	Up	2e-06	unnamed protein product [Oikopleura dioica]
isotig21966	567	0	316	20.656	Up	3e-06	unnamed protein product [Oikopleura dioica]
isotig09311	838	0	454	20.6152	Up	1e-67	glutathione S-transferase [Eriocheir sinensis]
contig02021	1239	0	645	20.5577	Up	2e-06	PREDICTED: hypothetical protein LOC100610074 [Pan troglodytes]
isotig19083	944	0	472	20.4995	Up	2e-14	hypothetical protein PPL_08856 [Polysphondylium pallidum PN500]
isotig13352	1960	0	975	20.4921	Up	2e-09	Pseudohemocyanin-1 [Camponotus floridanus]
contig01376	1316	0	609	20.3878	Up	1e-37	mannose-binding protein [Pacifastacus leniusculus]
contig01373	1199	0	551	20.3777	Up	1e-36	mannose-binding protein [Scylla paramamosain]
isotig18553	1008	0	456	20.3551	Up	1e-08	hypothetical protein PPL_08645 [Polysphondylium pallidum PN500]
isotig18603	994	0	424	20.2703	Up	--	--
isotig16403	1302	0	542	20.2351	Up	1e-93	elongation of very long chain fatty acids-like protein [Marsupenaeus japonicus]
isotig16370	1305	0	541	20.2291	Up	3e-09	hypothetical protein PPL_08645 [Polysphondylium pallidum PN500]
isotig17391	1160	0	479	20.2234	Up	4e-06	spidroin 2 [Avicularia juruensis]
isotig20724	766	0	314	20.2129	Up	1e-06	glycoprotein X precursor, putative [Perkinsus marinus ATCC 50983] >gi|239895872|gb|EER15213.1| glycoprotein X precursor, putative [Perkinsus marinus ATCC 50983]
isotig05142	765	0	313	20.2102	Up	3e-16	hypothetical protein DAPPUDRAFT_331010 [Daphnia pulex]
isotig02283	1124	0	458	20.2042	Up	1e-07	ovarian fibroin-like substance-4 [Cyprinus carpio]
isotig21502	676	0	264	20.143	Up	--	--
isotig18346	1034	0	390	20.0928	Up	2e-06	hypothetical protein LOAG_15501 [Loa loa]
isotig09010	844	0	318	20.0912	Up	--	--
contig01338	541	0	203	20.0853	Up	2e-13	predicted protein [Nematostella vectensis] >gi|156220666|gb|EDO41531.1| predicted protein [Nematostella vectensis]
isotig17024	1211	0	450	20.0713	Up	3e-72	hypothetical protein DAPPUDRAFT_50761 [Daphnia pulex]
isotig17145	1196	0	441	20.0601	Up	5e-70	hypothetical protein DAPPUDRAFT_50761 [Daphnia pulex]
isotig16961	1217	0	447	20.0545	Up	1e-72	hypothetical protein DAPPUDRAFT_50761 [Daphnia pulex]
isotig15214	1503	0	552	20.0544	Up	--	--
isotig08315	1297	0	452	19.9787	Up	3e-09	hypothetical protein PPL_08645 [Polysphondylium pallidum PN500]
isotig16217	1336	0	440	19.8971	Up	--	--
isotig02764	861	0	282	19.8891	Up	1e-14	complement component 1, q subcomponent-like protein [Daphnia pulex]
isotig08316	1304	0	415	19.8477	Up	5e-06	unnamed protein product [Oikopleura dioica]
isotig20554	781	0	245	19.8269	Up	2e-06	unnamed protein product [Oikopleura dioica]
isotig08789	992	0	307	19.8074	Up	6e-16	hypothetical protein PPL_08856 [Polysphondylium pallidum PN500]
isotig05199	950	0	284	19.7574	Up	1e-34	mannose-binding protein [Scylla paramamosain]
isotig21191	716	0	214	19.7571	Up	--	--
isotig20941	741	0	219	19.7409	Up	1e-16	hypothetical protein DAPPUDRAFT_331010 [Daphnia pulex]
isotig21376	692	0	201	19.7159	Up	4e-06	unnamed protein product [Oikopleura dioica]
isotig21708	638	0	185	19.7134	Up	5e-07	glycoprotein X precursor, putative [Perkinsus marinus ATCC 50983] >gi|239895872|gb|EER15213.1| glycoprotein X precursor, putative [Perkinsus marinus ATCC 50983]
isotig18579	1005	0	285	19.6813	Up	1e-08	hypothetical protein PPL_08856 [Polysphondylium pallidum PN500]
isotig21278	703	0	195	19.6494	Up	--	--
isotig21885	589	0	162	19.6372	Up	--	--
isotig04278	741	0	199	19.6028	Up	6e-18	complement component 1, q subcomponent-like protein [Daphnia pulex]
isotig11950	2547	0	671	19.575	Up	1e-18	unknown [Dendroctonus ponderosae]
isotig20019	840	0	218	19.5534	Up	2e-06	glycoprotein X precursor, putative [Perkinsus marinus ATCC 50983] >gi|239895872|gb|EER15213.1| glycoprotein X precursor, putative [Perkinsus marinus ATCC 50983]
isotig12814	2151	0	556	19.5476	Up	1e-19	PREDICTED: hypothetical protein LOC100120692 [Nasonia vitripennis]
isotig19755	868	0	223	19.5388	Up	7e-34	mannose-binding protein [Procambarus clarkii]
isotig16417	1304	0	322	19.4816	Up	3e-07	unnamed protein product [Oikopleura dioica]
isotig08773	990	0	243	19.473	Up	7e-06	hypothetical protein LOAG_15501 [Loa loa]
contig00593	621	0	150	19.4498	Up	7e-06	spidroin 2 [Avicularia juruensis]
isotig19616	885	0	211	19.431	Up	2e-06	uncharacterized protein LOC795984 precursor [Danio rerio] >gi|169145246|emb|CAQ13824.1| novel protein [Danio rerio]
isotig19988	844	0	197	19.4004	Up	5e-14	complement component 1, q subcomponent-like protein [Daphnia pulex]
isotig16815	1239	0	289	19.3994	Up	3e-06	plasminogen [Salpingoeca sp. ATCC 50818]
contig01366	576	0	134	19.3956	Up	8e-10	hypothetical protein, conserved [Trypanosoma brucei gambiense DAL972]
isotig19123	942	0	219	19.3947	Up	1e-34	mannose-binding protein [Scylla paramamosain]
isotig14149	1746	0	403	19.3843	Up	1e-40	hypothetical protein DAPPUDRAFT_226732 [Daphnia pulex]
isotig08735	1016	0	232	19.3688	Up	1e-08	spidroin 2 [Avicularia juruensis]
isotig19890	854	0	194	19.3613	Up	6e-72	glutathione S-transferase [Eriocheir sinensis]
isotig05256	1125	0	251	19.3353	Up	4e-07	PREDICTED: mucin-2 [Otolemur garnettii]
isotig14281	1712	0	381	19.3316	Up	5e-14	hypothetical protein DDB_G0279385 [Dictyostelium discoideum AX4] >gi|60469854|gb|EAL67841.1| hypothetical protein DDB_G0279385 [Dictyostelium discoideum AX4]
isotig17075	1205	0	264	19.309	Up	7e-12	ovarian fibroin-like substance-4 [Cyprinus carpio]
isotig01776	740	0	162	19.3079	Up	1e-11	hypothetical protein DAPPUDRAFT_331010 [Daphnia pulex]
isotig04108	556	0	118	19.2632	Up	2e-07	GE18579 [Drosophila yakuba] >gi|194174560|gb|EDW88171.1| GE18579 [Drosophila yakuba]
isotig08365	1264	0	268	19.2618	Up	1e-24	HoxA3 [Scyliorhinus canicula]
isotig04279	742	0	152	19.2121	Up	5e-18	complement component 1, q subcomponent-like protein [Daphnia pulex]
isotig02511	1106	0	223	19.1892	Up	1e-11	hypothetical protein PPL_08856 [Polysphondylium pallidum PN500]
isotig18473	1018	0	200	19.1518	Up	5e-37	mannose-binding protein [Scylla paramamosain]
isotig01770	922	0	181	19.1507	Up	5e-16	hypothetical protein DAPPUDRAFT_331010 [Daphnia pulex]
isotig09111	936	0	183	19.1448	Up	1e-16	complement component 1, q subcomponent-like protein [Daphnia pulex]
isotig06016	1273	0	248	19.1396	Up	--	--
isotig01785	1478	0	285	19.1248	Up	--	--
isotig21029	733	0	137	19.0798	Up	--	--
isotig03666	1554	0	289	19.0726	Up	--	--
isotig09115	798	0	147	19.0589	Up	--	--
isotig14883	1579	0	289	19.0496	Up	0	RecName: Full=Tubulin alpha-3 chain; AltName: Full=Alpha-III tubulin >gi|1562539|gb|AAB08889.1| alpha-III tubulin [Homarus americanus]
contig01349	1313	0	239	19.0417	Up	4e-37	mannose-binding protein [Pacifastacus leniusculus]
isotig15994	1369	0	246	19.0231	Up	7e-37	mannose-binding protein [Pacifastacus leniusculus]
isotig18683	991	0	177	19.0143	Up	--	--
isotig21935	577	0	103	19.0135	Up	2e-06	glycoprotein X precursor, putative [Perkinsus marinus ATCC 50983] >gi|239895872|gb|EER15213.1| glycoprotein X precursor, putative [Perkinsus marinus ATCC 50983]
isotig21525	673	0	120	19.0119	Up	1e-06	unnamed protein product [Oikopleura dioica]
isotig03158	1453	0	256	18.9946	Up	1e-40	hypothetical protein TcasGA2_TC010850 [Tribolium castaneum]
isotig17300	1174	0	206	18.9887	Up	7e-38	mannose-binding protein [Pacifastacus leniusculus]
isotig13865	1812	0	316	18.9799	Up	--	--
isotig20324	804	0	140	18.9777	Up	--	--
isotig06123	626	0	109	18.9776	Up	3e-07	unnamed protein product [Oikopleura dioica]
isotig08852	915	0	159	18.9747	Up	4e-10	hypothetical protein DAPPUDRAFT_331010 [Daphnia pulex]
isotig17421	1158	0	201	18.9731	Up	--	--
isotig04106	564	0	97	18.9598	Up	2e-08	AGAP008641-PA [Anopheles gambiae str. PEST] >gi|116127791|gb|EAA10235.3| AGAP008641-PA [Anopheles gambiae str. PEST]
contig01348	961	0	163	18.9398	Up	1e-37	mannose-binding protein [Scylla paramamosain]
isotig21235	708	0	120	18.9387	Up	3e-18	complement component 1, q subcomponent-like protein [Daphnia pulex]
isotig20173	825	0	139	18.9301	Up	--	--
isotig12297	2380	0	395	18.9084	Up	--	--
isotig17203	1189	0	197	18.906	Up	7e-06	hypothetical protein DFA_06203 [Dictyostelium fasciculatum]
contig01866	2734	0	451	18.8996	Up	1e-18	RecName: Full=LWamide neuropeptides; Contains: RecName: Full=LWamide I; Contains: RecName: Full=LWamide II; Contains: RecName: Full=LWS; Flags: Precursor >gi|1052604|emb|CAA61886.1| LWamide neuropeptide precursor protein [Hydractinia echinata] >gi|1589265|prf||2210391A LWamide neuropeptide precursor
isotig13457	1935	0	317	18.8897	Up	1e-37	PREDICTED: similar to acheron [Tribolium castaneum] >gi|270009568|gb|EFA06016.1| hypothetical protein TcasGA2_TC008844 [Tribolium castaneum]
isotig06136	704	0	115	18.8855	Up	1e-06	PREDICTED: similar to zinc finger protein 3, partial [Taeniopygia guttata]
isotig21405	689	0	112	18.8785	Up	1e-17	complement component 1, q subcomponent-like protein [Daphnia pulex]
isotig05140	1520	0	245	18.8662	Up	6e-16	hypothetical protein DAPPUDRAFT_331010 [Daphnia pulex]
isotig15408	1463	0	234	18.8551	Up	--	--
isotig19244	923	0	147	18.8489	Up	2e-30	mannose-binding protein [Scylla paramamosain]
isotig22070	526	0	83	18.8356	Up	--	--
isotig04256	1285	0	199	18.8085	Up	--	--
isotig05992	1425	0	220	18.8041	Up	1e-08	PREDICTED: similar to CG16995 CG16995-PA [Ciona intestinalis]
isotig18288	1043	0	161	18.8038	Up	1e-11	hypothetical protein PPL_08856 [Polysphondylium pallidum PN500]
isotig17880	1096	0	167	18.7851	Up	--	--
isotig03635	928	0	141	18.781	Up	3e-38	mannose-binding protein [Scylla paramamosain]
isotig05101	1298	0	197	18.7794	Up	5e-08	ovarian fibroin-like substance-4 [Cyprinus carpio]
isotig18706	989	0	150	18.7784	Up	--	--
isotig08370	1199	0	180	18.7637	Up	7e-09	ovarian fibroin-like substance-4 [Cyprinus carpio]
isotig09107	811	0	120	18.7428	Up	--	--
isotig15049	1541	0	223	18.7107	Up	3e-26	PREDICTED: E3 ubiquitin-protein ligase MARCH3-like [Loxodonta africana]
isotig21799	615	0	89	18.7107	Up	8e-07	unnamed protein product [Oikopleura dioica]
isotig06040	1151	0	163	18.6795	Up	3e-07	ovarian fibroin-like substance-4 [Cyprinus carpio]
isotig14461	1668	0	236	18.6782	Up	2e-15	predicted protein [Nematostella vectensis] >gi|156229158|gb|EDO49954.1| predicted protein [Nematostella vectensis]
isotig12573	2243	0	315	18.6674	Up	--	--
isotig06043	1117	0	155	18.6502	Up	2e-37	lipid storage droplet protein [Penaeus monodon]
isotig05200	935	0	129	18.6419	Up	4e-35	mannose-binding protein [Scylla paramamosain]
isotig05578	452	0	62	18.6335	Up	1e-36	Pl-crustin 2 [Pacifastacus leniusculus]
isotig03127	738	0	101	18.6302	Up	9e-15	hypothetical protein DAPPUDRAFT_331010 [Daphnia pulex]
isotig13736	1849	0	253	18.6299	Up	1e-13	Tripartite motif-containing protein 68 [Cricetulus griseus]
isotig08763	1038	0	141	18.6194	Up	--	--
isotig02877	941	0	124	18.5756	Up	4e-35	mannose-binding protein [Scylla paramamosain]
isotig04082	884	0	116	18.5695	Up	1e-07	PREDICTED: zinc finger and SCAN domain-containing protein 2-like [Ornithorhynchus anatinus]
contig00630	592	0	77	18.5568	Up	1e-11	predicted protein [Capsaspora owczarzaki ATCC 30864]
isotig08125	2179	0	278	18.5289	Up	1e-07	PREDICTED: hypothetical protein, partial [Hydra magnipapillata]
isotig08657	1812	0	228	18.509	Up	1e-06	uncharacterized protein LOC100135213 [Xenopus (Silurana) tropicalis] >gi|163916303|gb|AAI57284.1| LOC100135213 protein [Xenopus (Silurana) tropicalis]
isotig19325	915	0	114	18.4947	Up	2e-07	single VWC domain protein 2 [Litopenaeus vannamei]
isotig03132	1060	0	132	18.494	Up	2e-06	hypothetical protein [Cryptosporidium parvum Iowa II] >gi|46227173|gb|EAK88123.1| hypothetical protein cgd5_1220 [Cryptosporidium parvum Iowa II]
contig01863	1206	0	149	18.4826	Up	--	--
isotig12077	2480	0	306	18.4807	Up	7e-08	hypothetical protein BRAFLDRAFT_74063 [Branchiostoma floridae] >gi|229285223|gb|EEN55951.1| hypothetical protein BRAFLDRAFT_74063 [Branchiostoma floridae]
isotig01158	620	0	75	18.4521	Up	3e-06	unnamed protein product [Oikopleura dioica]
isotig19910	852	0	103	18.4512	Up	--	--
isotig21584	663	0	79	18.4304	Up	2e-09	hypothetical protein [Cryptosporidium parvum Iowa II] >gi|46227173|gb|EAK88123.1| hypothetical protein cgd5_1220 [Cryptosporidium parvum Iowa II]
isotig04072	932	0	111	18.4297	Up	1e-34	mannose-binding protein [Scylla paramamosain]
isotig01664	840	0	100	18.4291	Up	--	--
isotig12875	2126	0	252	18.4228	Up	1e-131	Chromaffin granule amine transporter, putative [Pediculus humanus corporis] >gi|212516839|gb|EEB18798.1| Chromaffin granule amine transporter, putative [Pediculus humanus corporis]
isotig06006	1352	0	160	18.4205	Up	1e-06	silk fibroin, partial [Antipaluria urichi]
isotig09108	803	0	93	18.3894	Up	--	--
isotig06005	1352	0	155	18.3747	Up	1e-06	silk fibroin, partial [Antipaluria urichi]
isotig21579	663	0	75	18.3554	Up	5e-24	mannose-binding protein [Procambarus clarkii]
contig00603	586	0	66	18.3491	Up	7e-07	GK15513 [Drosophila willistoni] >gi|194161635|gb|EDW76536.1| GK15513 [Drosophila willistoni]
isotig04193	2488	0	278	18.3376	Up	3e-65	hypothetical protein DAPPUDRAFT_198960 [Daphnia pulex]
isotig13015	2077	0	232	18.3372	Up	4e-21	AAEL007562-PA [Aedes aegypti]
isotig02759	809	0	90	18.3313	Up	1e-28	carcinin-like protein [Fenneropenaeus chinensis] >gi|269798967|gb|ACZ43783.1| crustin 3 [Fenneropenaeus chinensis]
isotig21240	707	0	78	18.3193	Up	1e-06	unnamed protein product [Oikopleura dioica]
isotig14799	1593	0	172	18.2882	Up	1e-36	PREDICTED: estradiol 17-beta-dehydrogenase 2-like [Megachile rotundata]
isotig05100	1377	0	143	18.232	Up	4e-08	ovarian fibroin-like substance-4 [Cyprinus carpio]
isotig09227	833	0	86	18.2235	Up	--	--
isotig11599	2783	0	287	18.2219	Up	3e-52	tripsin, putative [Pediculus humanus corporis] >gi|212515420|gb|EEB17567.1| tripsin, putative [Pediculus humanus corporis]
isotig08736	1012	0	104	18.2169	Up	1e-08	spidroin 2 [Avicularia juruensis]
isotig04070	731	0	75	18.2145	Up	--	--
isotig02050	1327	0	136	18.213	Up	5e-16	hypothetical protein BRAFLDRAFT_74685 [Branchiostoma floridae] >gi|229298313|gb|EEN68940.1| hypothetical protein BRAFLDRAFT_74685 [Branchiostoma floridae]
isotig03173	1395	0	142	18.2032	Up	3e-07	PREDICTED: putative keratin-associated protein 10-like ENSP00000375147 homolog [Cricetulus griseus]
contig01884	541	0	55	18.2013	Up	2e-28	hypothetical protein BRAFLDRAFT_234265 [Branchiostoma floridae] >gi|229287455|gb|EEN58160.1| hypothetical protein BRAFLDRAFT_234265 [Branchiostoma floridae]
isotig08790	987	0	99	18.1819	Up	4e-14	hypothetical protein PPL_08856 [Polysphondylium pallidum PN500]
isotig08061	1476	0	148	18.1814	Up	2e-26	lipid storage droplet protein [Penaeus monodon]
isotig04194	2488	0	248	18.1729	Up	3e-65	hypothetical protein DAPPUDRAFT_198960 [Daphnia pulex]
contig01384	526	0	52	18.161	Up	1e-26	mannose-binding protein [Scylla paramamosain]
isotig18782	981	0	96	18.1463	Up	9e-06	efibroin, partial [Aposthonia gurneyi]
isotig06042	1138	0	111	18.1416	Up	3e-35	lipid storage droplet protein [Penaeus monodon]
isotig20018	840	0	80	18.1071	Up	--	--
isotig08915	938	0	89	18.1017	Up	4e-35	mannose-binding protein [Scylla paramamosain]
isotig12298	2379	0	221	18.0712	Up	--	--
isotig19311	916	0	84	18.0526	Up	7e-37	mannose-binding protein [Scylla paramamosain]
isotig05099	1508	0	138	18.0496	Up	9e-26	ovarian fibroin-like substance-4 [Cyprinus carpio]
isotig06036	1170	0	107	18.0486	Up	2e-58	GI22446 [Drosophila mojavensis] >gi|193917171|gb|EDW16038.1| GI22446 [Drosophila mojavensis]
isotig21752	629	0	57	18.0354	Up	3e-06	unnamed protein product [Oikopleura dioica]
isotig16142	1344	0	121	18.026	Up	8e-17	complement component 1, q subcomponent-like protein [Daphnia pulex]
isotig19488	900	0	81	18.0255	Up	1e-33	mannose-binding protein [Procambarus clarkii]
isotig13363	1953	0	173	18.0026	Up	1e-149	hypothetical protein DAPPUDRAFT_300124 [Daphnia pulex]
isotig08635	1157	0	102	17.9957	Up	4e-34	mannose-binding protein [Pacifastacus leniusculus]
isotig08685	1472	0	129	17.9871	Up	1e-06	circumsporozoite protein [Plasmodium yoelii yoelii]
isotig22090	507	0	44	17.973	Up	--	--
isotig08369	1334	0	115	17.9634	Up	2e-13	ovarian fibroin-like substance-4 [Cyprinus carpio]
contig01202	503	0	43	17.9513	Up	2e-06	unnamed protein product [Oikopleura dioica]
isotig03133	1029	0	87	17.9354	Up	3e-08	hypothetical protein CAOG_05622 [Capsaspora owczarzaki ATCC 30864]
isotig00235	1843	0	155	17.9277	Up	3e-09	spore coat protein SP87 [Polysphondylium pallidum PN500]
isotig21616	658	0	55	17.9189	Up	--	--
isotig13866	1813	0	151	17.9137	Up	1e-37	PREDICTED: estradiol 17-beta-dehydrogenase 2-like [Megachile rotundata]
isotig10015	6504	0	541	17.9118	Up	5e-06	hypothetical protein IscW_ISCW021002 [Ixodes scapularis] >gi|215505882|gb|EEC15376.1| hypothetical protein IscW_ISCW021002 [Ixodes scapularis]
isotig08016	995	0	82	17.8985	Up	--	--
isotig12532	2272	0	187	17.8966	Up	3e-07	reverse transcriptase [Bombyx mori]
isotig21366	693	0	57	17.8956	Up	--	--
isotig08465	1217	0	100	17.8942	Up	8e-08	spore coat protein SP87 [Polysphondylium pallidum PN500]
isotig22314	295	0	24	17.8798	Up	--	--
isotig06095	787	0	64	17.8792	Up	--	--
contig01370	731	0	59	17.8684	Up	8e-21	mannose-binding protein [Pacifastacus leniusculus]
isotig03131	1527	0	122	17.8537	Up	4e-06	PREDICTED: uncharacterized protein LOC100937645, partial [Pongo abelii]
isotig06037	1170	0	93	17.8463	Up	1e-58	GH17323 [Drosophila grimshawi] >gi|193895999|gb|EDV94865.1| GH17323 [Drosophila grimshawi]
isotig09116	806	0	64	17.8448	Up	--	--
isotig02766	850	0	67	17.8342	Up	1e-14	complement component 1, q subcomponent-like protein [Daphnia pulex]
isotig12109	2466	0	193	17.824	Up	1e-18	hypothetical protein Pmar_PMAR012004 [Perkinsus marinus ATCC 50983] >gi|239867036|gb|EEQ98996.1| hypothetical protein Pmar_PMAR012004 [Perkinsus marinus ATCC 50983]
isotig13284	1980	0	154	17.815	Up	6e-76	PREDICTED: uncharacterized protein LOC593493 [Strongylocentrotus purpuratus]
isotig20808	756	0	58	17.7952	Up	1e-61	glutathione S-transferase [Eriocheir sinensis]
isotig14458	1670	0	127	17.7825	Up	2e-18	PREDICTED: BTB/POZ domain-containing protein 2-like [Bombus impatiens]
contig00620	646	0	49	17.7788	Up	4e-14	predicted protein [Capsaspora owczarzaki ATCC 30864]
isotig08843	975	0	73	17.76	Up	3e-17	complement component 1, q subcomponent-like protein [Daphnia pulex]
isotig09950	8696	0	646	17.7487	Up	3e-25	hypothetical protein TcasGA2_TC007131 [Tribolium castaneum]
isotig01169	1210	0	89	17.7344	Up	2e-32	mannose-binding protein [Scylla paramamosain]
isotig06124	626	0	46	17.733	Up	3e-07	unnamed protein product [Oikopleura dioica]
isotig22047	531	0	39	17.7323	Up	--	--
isotig17003	1214	0	89	17.7296	Up	6e-06	unnamed protein product [Trypanosoma congolense IL3000]
isotig17714	1120	0	82	17.7277	Up	5e-06	GJ13031 [Drosophila virilis] >gi|194153868|gb|EDW69052.1| GJ13031 [Drosophila virilis]
isotig20697	769	0	56	17.72	Up	4e-20	complement component 1, q subcomponent-like protein [Daphnia pulex]
isotig11233	3098	0	223	17.7032	Up	4e-61	PREDICTED: epoxide hydrolase 4-like [Bombus terrestris]
isotig22334	265	0	19	17.6975	Up	--	--
isotig18119	1066	0	76	17.6894	Up	--	--
isotig22159	463	0	33	17.689	Up	--	--
isotig10020	6386	0	454	17.6853	Up	5e-06	polehole-like protein [Penaeus monodon]
isotig05579	466	0	33	17.6797	Up	1e-37	Pl-crustin 2 [Pacifastacus leniusculus]
isotig05915	1823	0	129	17.6786	Up	--	--
isotig16315	1315	0	93	17.6778	Up	--	--
isotig09037	849	0	60	17.6767	Up	3e-15	complement component 1, q subcomponent-like protein [Daphnia pulex]
isotig08062	1482	0	104	17.6666	Up	2e-26	lipid storage droplet protein [Penaeus monodon]
isotig13819	1825	0	128	17.6658	Up	--	--
isotig06017	1273	0	87	17.6284	Up	--	--
isotig19939	849	0	58	17.6278	Up	4e-15	complement component 1, q subcomponent-like protein [Daphnia pulex]
isotig09263	749	0	51	17.6231	Up	--	--
isotig15901	1381	0	94	17.6225	Up	4e-09	unnamed protein product [Trypanosoma congolense IL3000]
isotig05958	1589	0	108	17.6204	Up	0	RecName: Full=Tubulin alpha-3 chain; AltName: Full=Alpha-III tubulin >gi|1562539|gb|AAB08889.1| alpha-III tubulin [Homarus americanus]
isotig14963	1563	0	106	17.6173	Up	8e-06	PREDICTED: zinc finger protein 502-like [Danio rerio]
isotig18907	959	0	65	17.6164	Up	--	--
isotig06004	1362	0	92	17.6115	Up	--	--
isotig19372	903	0	60	17.5878	Up	--	--
isotig05156	1114	0	74	17.5874	Up	3e-35	PREDICTED: similar to CDC37 cell division cycle 37 homolog [Ciona intestinalis]
isotig01334	939	0	62	17.5787	Up	2e-35	mannose-binding protein [Scylla paramamosain]
isotig03156	1863	0	123	17.5786	Up	1e-40	hypothetical protein TcasGA2_TC010850 [Tribolium castaneum]
isotig18164	1060	0	69	17.5581	Up	--	--
isotig21908	586	0	38	17.5526	Up	--	--
isotig22196	434	0	28	17.5453	Up	--	--
isotig07421	2536	0	163	17.5398	Up	4e-26	RecName: Full=LWamide neuropeptides; Contains: RecName: Full=LWamide I; Contains: RecName: Full=LWamide II; Contains: RecName: Full=LWS; Flags: Precursor >gi|1052604|emb|CAA61886.1| LWamide neuropeptide precursor protein [Hydractinia echinata] >gi|1589265|prf||2210391A LWamide neuropeptide precursor
isotig22096	502	0	32	17.5279	Up	--	--
isotig15253	1498	0	95	17.5205	Up	3e-112	7-dehydrocholesterol reductase, putative [Pediculus humanus corporis] >gi|212506525|gb|EEB10709.1| 7-dehydrocholesterol reductase, putative [Pediculus humanus corporis]
isotig02276	1665	0	105	17.5124	Up	--	--
isotig21784	619	0	39	17.5111	Up	2e-12	predicted protein [Nematostella vectensis] >gi|156220666|gb|EDO41531.1| predicted protein [Nematostella vectensis]
isotig11831	2614	0	162	17.4873	Up	2e-71	hypothetical protein DAPPUDRAFT_304755 [Daphnia pulex]
isotig02512	1064	0	65	17.4665	Up	4e-09	hypothetical protein PPL_08856 [Polysphondylium pallidum PN500]
isotig09759	427	0	26	17.4618	Up	--	--
contig01179	791	0	48	17.4569	Up	--	--
isotig09264	733	0	44	17.4412	Up	--	--
isotig00929	906	0	54	17.431	Up	3e-10	hypothetical protein DAPPUDRAFT_331010 [Daphnia pulex]
isotig05556	655	0	39	17.4295	Up	5e-12	serine proteinase inhibitor [Procambarus clarkii]
contig01860	756	0	45	17.4291	Up	2e-06	RecName: Full=LWamide neuropeptides; Contains: RecName: Full=LWamide I; Contains: RecName: Full=LWamide II; Contains: RecName: Full=LWS; Flags: Precursor >gi|1052604|emb|CAA61886.1| LWamide neuropeptide precursor protein [Hydractinia echinata] >gi|1589265|prf||2210391A LWamide neuropeptide precursor
isotig02373	543	0	32	17.4146	Up	--	--
isotig19101	942	0	55	17.4012	Up	--	--
isotig14691	1611	0	93	17.3849	Up	1e-08	hypothetical protein BRAFLDRAFT_74063 [Branchiostoma floridae] >gi|229285223|gb|EEN55951.1| hypothetical protein BRAFLDRAFT_74063 [Branchiostoma floridae]
isotig22287	333	0	19	17.368	Up	--	--
isotig00361	1702	0	97	17.3664	Up	8e-60	hypothetical protein DAPPUDRAFT_302543 [Daphnia pulex]
isotig01663	949	0	54	17.3641	Up	--	--
isotig04035	1585	0	89	17.3449	Up	--	--
isotig12452	2304	0	129	17.3408	Up	5e-07	hypothetical protein [Trypanosoma cruzi strain CL Brener] >gi|70875278|gb|EAN88854.1| hypothetical protein, conserved [Trypanosoma cruzi]
isotig02370	811	0	45	17.3278	Up	--	--
isotig21548	667	0	37	17.3274	Up	--	--
isotig17561	1137	0	63	17.3257	Up	4e-22	PREDICTED: solute carrier family 46 member 3-like [Acyrthosiphon pisum]
isotig21829	606	0	33	17.3007	Up	3e-06	unnamed protein product [Oikopleura dioica]
isotig08366	1271	0	69	17.2962	Up	3e-25	Hox3 [Branchiostoma lanceolatum]
isotig08443	1486	0	80	17.2842	Up	--	--
isotig22285	335	0	18	17.2814	Up	--	--
isotig05778	3046	0	163	17.2755	Up	6e-06	PREDICTED: kielin/chordin-like protein-like [Xenopus (Silurana) tropicalis]
isotig06041	1109	0	59	17.2671	Up	1e-06	hypothetical protein PPL_08856 [Polysphondylium pallidum PN500]
isotig02514	549	0	29	17.2568	Up	6e-06	fibroin heavy chain precursor [Bombyx mori] >gi|9087216|sp|P05790.4|FIBH_BOMMO RecName: Full=Fibroin heavy chain; Short=Fib-H; AltName: Full=H-fibroin; Flags: Precursor >gi|8572061|gb|AAF76983.1|AF226688_1 fibroin heavy chain Fib-H [Bombyx mori]
isotig20405	800	0	42	17.2479	Up	--	--
isotig00859	1834	0	96	17.2436	Up	1e-13	PREDICTED: similar to predicted protein [Hydra magnipapillata]
isotig00839	1075	0	56	17.2367	Up	9e-32	mannose-binding protein [Scylla paramamosain]
isotig20150	827	0	43	17.234	Up	6e-15	complement component 1, q subcomponent-like protein [Daphnia pulex]
isotig03153	1713	0	89	17.2329	Up	2e-63	hypothetical protein DAPPUDRAFT_302543 [Daphnia pulex]
isotig09251	968	0	50	17.2244	Up	8e-07	predicted protein [Nematostella vectensis] >gi|156225398|gb|EDO46216.1| predicted protein [Nematostella vectensis]
isotig21448	683	0	35	17.213	Up	--	--
isotig09038	843	0	43	17.2063	Up	3e-15	complement component 1, q subcomponent-like protein [Daphnia pulex]
isotig04061	1050	0	53	17.1912	Up	--	--
isotig07853	1635	0	82	17.1819	Up	--	--
isotig21599	659	0	33	17.1797	Up	1e-17	predicted protein [Nematostella vectensis] >gi|156220666|gb|EDO41531.1| predicted protein [Nematostella vectensis]
isotig22098	502	0	25	17.1718	Up	9e-06	fibroin 1a [Deinopis spinosa]
isotig01366	3482	0	173	17.1684	Up	2e-07	hypothetical protein CAEBREN_06458 [Caenorhabditis brenneri]
isotig00251	1256	0	62	17.159	Up	8e-09	hypothetical protein PPL_08880 [Polysphondylium pallidum PN500]
isotig01329	960	0	47	17.1472	Up	2e-34	mannose-binding protein [Procambarus clarkii]
isotig09682	501	0	24	17.1158	Up	1e-18	Pl-crustin 2 [Pacifastacus leniusculus]
isotig09681	503	0	24	17.11	Up	1e-18	Pl-crustin 2 [Pacifastacus leniusculus]
isotig15421	1465	0	69	17.0913	Up	--	--
isotig08595	1171	0	55	17.0873	Up	--	--
isotig21859	598	0	28	17.0828	Up	3e-06	unnamed protein product [Oikopleura dioica]
isotig08774	1005	0	47	17.0811	Up	2e-06	hypothetical protein CAEBREN_23588 [Caenorhabditis brenneri]
isotig12830	2143	0	100	17.0779	Up	--	--
isotig06940	2633	0	122	17.0677	Up	5e-06	hypothetical protein KGM_07544 [Danaus plexippus]
isotig04107	565	0	26	17.0578	Up	4e-11	GK15491 [Drosophila willistoni] >gi|194161596|gb|EDW76497.1| GK15491 [Drosophila willistoni]
isotig21285	701	0	32	17.0462	Up	--	--
isotig04075	905	0	41	17.0352	Up	--	--
isotig09659	530	0	24	17.0346	Up	--	--
isotig00882	906	0	41	17.0336	Up	--	--
contig00135	513	0	23	17.0202	Up	--	--
isotig18942	961	0	43	17.0173	Up	2e-31	mannose-binding protein [Scylla paramamosain]
isotig09660	517	0	23	17.009	Up	--	--
isotig08743	1017	0	45	17.0012	Up	--	--
isotig09525	633	0	28	17.0007	Up	5e-06	C-type lectin 6 [Fenneropenaeus chinensis]
isotig22316	294	0	13	17.0002	Up	--	--
isotig07037	2703	0	119	16.9939	Up	--	--
isotig01772	844	0	37	16.9878	Up	4e-16	hypothetical protein DAPPUDRAFT_331010 [Daphnia pulex]
isotig04073	913	0	40	16.9869	Up	9e-35	mannose-binding protein [Scylla paramamosain]
isotig19723	870	0	38	16.9825	Up	--	--
isotig19299	916	0	40	16.9822	Up	1e-26	mannose-binding protein [Procambarus clarkii]
isotig08991	953	0	41	16.9607	Up	--	--
isotig05833	2547	0	109	16.9531	Up	1e-36	hypothetical protein [Macrobrachium nipponense]
isotig08938	892	0	38	16.9465	Up	2e-16	PREDICTED: similar to AGAP005170-PA [Tribolium castaneum] >gi|270009811|gb|EFA06259.1| hypothetical protein TcasGA2_TC009118 [Tribolium castaneum]
isotig05832	2547	0	108	16.9398	Up	1e-36	hypothetical protein [Macrobrachium nipponense]
isotig03128	735	0	31	16.9321	Up	1e-15	hypothetical protein DAPPUDRAFT_331010 [Daphnia pulex]
isotig03174	1139	0	48	16.9309	Up	7e-08	keratin associated protein 4-6 [Mus musculus] >gi|122889384|emb|CAM14616.1| novel member of the keratin associated protein 4 (Krtap4) family [Mus musculus]
isotig06038	1147	0	48	16.9208	Up	--	--
isotig01331	945	0	39	16.9007	Up	2e-34	mannose-binding protein [Procambarus clarkii]
contig01882	517	0	21	16.8778	Up	--	--
isotig21767	619	0	25	16.8695	Up	--	--
isotig19116	941	0	38	16.8693	Up	--	--
isotig04078	750	0	30	16.8556	Up	--	--
isotig02374	525	0	21	16.8556	Up	--	--
isotig13605	1886	0	75	16.8472	Up	1e-68	hypothetical protein AND_08358 [Anopheles darlingi]
contig00579	757	0	30	16.8422	Up	--	--
isotig05090	1975	0	78	16.8372	Up	2e-06	hypothetical protein CAEBREN_24633 [Caenorhabditis brenneri]
isotig00891	791	0	31	16.8261	Up	--	--
isotig21794	616	0	24	16.8176	Up	2e-07	unnamed protein product [Oikopleura dioica]
isotig02750	1053	0	41	16.8167	Up	3e-12	hypothetical protein PPL_08856 [Polysphondylium pallidum PN500]
isotig15223	1505	0	58	16.8019	Up	--	--
isotig07706	1759	0	67	16.785	Up	3e-87	PREDICTED: glycogenin-1-like [Acyrthosiphon pisum]
isotig05555	799	0	30	16.7643	Up	1e-21	serine proteinase inhibitor [Procambarus clarkii]
isotig20903	746	0	28	16.7638	Up	--	--
isotig13978	1786	0	67	16.763	Up	1e-08	unnamed protein product [Oikopleura dioica]
isotig09760	320	0	12	16.7625	Up	--	--
isotig05260	347	0	13	16.7611	Up	1e-13	hypothetical protein BRAFLDRAFT_63307 [Branchiostoma floridae] >gi|229288376|gb|EEN59071.1| hypothetical protein BRAFLDRAFT_63307 [Branchiostoma floridae]
isotig01665	840	0	31	16.7394	Up	--	--
isotig03610	1194	0	44	16.7373	Up	--	--
isotig21003	736	0	27	16.7308	Up	6e-06	salivary gland secretion protein 4 [Culex quinquefasciatus] >gi|167869466|gb|EDS32849.1| salivary gland secretion protein 4 [Culex quinquefasciatus]
isotig08937	901	0	33	16.7285	Up	2e-16	PREDICTED: similar to AGAP005170-PA [Tribolium castaneum] >gi|270009811|gb|EFA06259.1| hypothetical protein TcasGA2_TC009118 [Tribolium castaneum]
isotig05145	1374	0	50	16.7191	Up	1e-25	ovarian fibroin-like substance-4 [Cyprinus carpio]
isotig16439	1292	0	47	16.7187	Up	4e-72	hypothetical protein DAPPUDRAFT_50761 [Daphnia pulex]
isotig00885	799	0	29	16.7154	Up	--	--
isotig03661	1386	0	50	16.7066	Up	2e-06	unnamed protein product [Oikopleura dioica]
isotig08658	305	0	11	16.7062	Up	--	--
isotig16476	1290	0	46	16.6899	Up	--	--
isotig22087	508	0	18	16.6807	Up	--	--
isotig04258	1299	0	46	16.6798	Up	--	--
isotig20428	797	0	28	16.6684	Up	8e-07	keratin associated protein 4-6 [Mus musculus] >gi|122889384|emb|CAM14616.1| novel member of the keratin associated protein 4 (Krtap4) family [Mus musculus]
isotig17119	1199	0	42	16.6642	Up	9e-07	predicted protein [Nematostella vectensis] >gi|156222780|gb|EDO43621.1| predicted protein [Nematostella vectensis]
isotig09315	716	0	25	16.6595	Up	--	--
isotig03152	1725	0	60	16.654	Up	3e-63	hypothetical protein DAPPUDRAFT_302543 [Daphnia pulex]
isotig04667	1068	0	37	16.6482	Up	--	--
isotig01328	1099	0	38	16.6454	Up	1e-34	mannose-binding protein [Scylla paramamosain]
isotig04257	1305	0	45	16.6415	Up	--	--
isotig13734	1830	0	63	16.6391	Up	--	--
isotig21811	613	0	21	16.632	Up	5e-07	unnamed protein product [Oikopleura dioica]
isotig21990	555	0	19	16.631	Up	--	--
isotig19937	849	0	29	16.6278	Up	2e-06	hypothetical protein BRAFLDRAFT_90440 [Branchiostoma floridae] >gi|229274950|gb|EEN45778.1| hypothetical protein BRAFLDRAFT_90440 [Branchiostoma floridae]
isotig12666	2202	0	75	16.6237	Up	--	--
isotig00926	887	0	30	16.6136	Up	3e-10	hypothetical protein DAPPUDRAFT_331010 [Daphnia pulex]
isotig03172	1286	0	43	16.597	Up	6e-06	unnamed protein product [Oikopleura dioica]
isotig05157	694	0	23	16.5842	Up	3e-07	unnamed protein product [Oikopleura dioica]
isotig07993	1701	0	56	16.5746	Up	--	--
isotig18194	1056	0	34	16.5425	Up	3e-07	PREDICTED: titin-like [Strongylocentrotus purpuratus]
isotig08779	994	0	32	16.5424	Up	--	--
isotig21760	624	0	20	16.536	Up	--	--
isotig01667	749	0	24	16.5356	Up	--	--
isotig14657	1623	0	52	16.5354	Up	--	--
isotig01788	1034	0	33	16.5298	Up	--	--
isotig02506	2131	0	68	16.5296	Up	3e-11	predicted protein [Nematostella vectensis] >gi|156227367|gb|EDO48171.1| predicted protein [Nematostella vectensis]
isotig07107	2448	0	77	16.5089	Up	1e-48	hypothetical protein TcasGA2_TC005493 [Tribolium castaneum]
isotig00323	1020	0	32	16.5051	Up	2e-16	hypothetical protein EAI_03683 [Harpegnathos saltator]
isotig09214	704	0	22	16.4995	Up	--	--
isotig09487	681	0	21	16.4803	Up	--	--
isotig21960	570	0	17	16.4321	Up	--	--
isotig08138	908	0	27	16.4278	Up	--	--
contig00924	1067	0	31	16.3943	Up	3e-06	hypothetical protein EGK_19305, partial [Macaca mulatta]
isotig17281	1171	0	34	16.3934	Up	3e-08	hypothetical protein DAPPUDRAFT_232072 [Daphnia pulex]
isotig22177	452	0	13	16.3797	Up	--	--
isotig00216	1665	0	47	16.3527	Up	--	--
isotig15028	1529	0	43	16.3473	Up	--	--
isotig06096	783	0	22	16.346	Up	--	--
isotig08553	1285	0	36	16.3418	Up	--	--
isotig20171	825	0	23	16.3348	Up	--	--
isotig08659	1259	0	35	16.3307	Up	--	--
isotig21111	722	0	20	16.3255	Up	6e-34	mannose-binding protein [Procambarus clarkii]
isotig14954	1566	0	43	16.3129	Up	1e-62	hypothetical protein DAPPUDRAFT_302543 [Daphnia pulex]
isotig15876	1385	0	38	16.3117	Up	9e-67	General transcription factor IIF subunit 2 [Acromyrmex echinatior]
isotig00252	1059	0	29	16.309	Up	1e-13	hypothetical protein PPL_08880 [Polysphondylium pallidum PN500]
isotig21901	586	0	16	16.3047	Up	2e-06	unnamed protein product [Oikopleura dioica]
isotig13663	1869	0	51	16.3038	Up	5e-10	PREDICTED: hypothetical protein LOC100498596 [Xenopus (Silurana) tropicalis]
isotig21892	587	0	16	16.3022	Up	1e-07	glycoprotein X precursor, putative [Perkinsus marinus ATCC 50983] >gi|239895872|gb|EER15213.1| glycoprotein X precursor, putative [Perkinsus marinus ATCC 50983]
isotig17838	1102	0	30	16.3004	Up	4e-11	predicted protein [Nematostella vectensis] >gi|156215401|gb|EDO36362.1| predicted protein [Nematostella vectensis]
isotig08126	670	0	18	16.2814	Up	8e-06	hypothetical protein BRAFLDRAFT_104189 [Branchiostoma floridae] >gi|229299496|gb|EEN70115.1| hypothetical protein BRAFLDRAFT_104189 [Branchiostoma floridae]
isotig01326	900	0	24	16.2706	Up	3e-27	PREDICTED: uncharacterized protein LOC100882742 [Megachile rotundata]
contig00657	601	0	16	16.2682	Up	--	--
isotig00910	1281	0	34	16.2639	Up	5e-10	hypothetical protein DAPPUDRAFT_331010 [Daphnia pulex]
isotig02288	1060	0	28	16.257	Up	--	--
isotig19957	835	0	22	16.2533	Up	--	--
isotig11758	2663	0	70	16.2499	Up	4e-133	Guanine nucleotide-binding protein subunit alpha-like protein [Acromyrmex echinatior]
isotig08764	965	0	25	16.2289	Up	--	--
isotig07471	2252	0	57	16.1954	Up	3e-06	hypothetical protein DAPPUDRAFT_316927 [Daphnia pulex]
isotig03157	1864	0	47	16.1899	Up	1e-40	hypothetical protein TcasGA2_TC010850 [Tribolium castaneum]
isotig02987	1471	0	37	16.1863	Up	5e-08	Hypothetical protein CBG09238 [Caenorhabditis briggsae]
isotig19291	916	0	23	16.1838	Up	--	--
isotig03129	730	0	18	16.1576	Up	1e-15	hypothetical protein DAPPUDRAFT_331010 [Daphnia pulex]
isotig20659	772	0	19	16.1549	Up	--	--
isotig05091	1180	0	29	16.1529	Up	1e-10	vitelline envelope zona pellucida domain protein 14 [Haliotis rufescens]
isotig16147	1345	0	33	16.1505	Up	--	--
isotig13123	2038	0	50	16.1504	Up	--	--
isotig08844	940	0	23	16.1465	Up	3e-17	complement component 1, q subcomponent-like protein [Daphnia pulex]
isotig11884	2583	0	63	16.1419	Up	3e-131	hypothetical protein DAPPUDRAFT_315076 [Daphnia pulex]
isotig02289	987	0	24	16.1375	Up	--	--
isotig17411	1157	0	28	16.1306	Up	7e-11	U88 [Brugia malayi]
isotig01787	1034	0	25	16.1293	Up	--	--
isotig07942	1531	0	37	16.1287	Up	1e-26	AAEL007179-PA [Aedes aegypti]
isotig19714	873	0	21	16.1219	Up	2e-15	SCYLLA-like protein [Penaeus monodon]
isotig22014	543	0	13	16.1151	Up	--	--
isotig17916	1090	0	26	16.1098	Up	--	--
isotig09316	716	0	17	16.1031	Up	--	--
isotig15501	1450	0	34	16.0851	Up	--	--
isotig02856	2196	0	51	16.0712	Up	1e-20	crustacyanin-A1 precursor [Panulirus cygnus]
isotig03611	1175	0	27	16.0559	Up	--	--
isotig20952	740	0	17	16.0555	Up	2e-28	anti-lipopolysaccharide factor isoform 5 [Portunus trituberculatus]
isotig15533	1440	0	33	16.052	Up	--	--
isotig21608	657	0	15	16.0466	Up	--	--
isotig02989	1418	0	32	16.0298	Up	4e-08	Hypothetical protein CBG09238 [Caenorhabditis briggsae]
isotig21526	668	0	15	16.0226	Up	--	--
isotig04280	669	0	15	16.0205	Up	1e-15	complement component 1, q subcomponent-like protein [Daphnia pulex]
isotig05812	2677	0	60	16.0199	Up	--	--
isotig19535	894	0	20	16.0173	Up	2e-52	PREDICTED: tetratricopeptide repeat protein 36-like [Strongylocentrotus purpuratus]
isotig02069	1838	0	41	16.0131	Up	4e-06	PREDICTED: hypothetical protein LOC708369 [Macaca mulatta]
isotig16629	1268	0	28	15.9985	Up	--	--
isotig08596	1044	0	23	15.9951	Up	--	--
isotig03145	2275	0	50	15.9917	Up	6e-30	Homeobox protein TGIF2LX [Crassostrea gigas]
isotig02765	865	0	19	15.9908	Up	7e-15	complement component 1, q subcomponent-like protein [Daphnia pulex]
isotig08561	1510	0	33	15.9835	Up	--	--
isotig05085	1831	0	40	15.983	Up	1e-29	GI19773 [Drosophila mojavensis] >gi|193909252|gb|EDW08119.1| GI19773 [Drosophila mojavensis]
isotig14537	1648	0	36	15.9829	Up	--	--
isotig21855	597	0	13	15.9783	Up	--	--
isotig21372	689	0	15	15.978	Up	--	--
isotig03660	1385	0	30	15.9707	Up	3e-07	unnamed protein product [Oikopleura dioica]
isotig05802	2744	0	59	15.96	Up	7e-75	hypothetical protein DAPPUDRAFT_304755 [Daphnia pulex]
isotig01789	978	0	21	15.9581	Up	--	--
isotig04235	1080	0	23	15.9462	Up	--	--
isotig00253	658	0	14	15.9449	Up	2e-14	hypothetical protein PPL_08880 [Polysphondylium pallidum PN500]
isotig20381	800	0	17	15.9431	Up	--	--
isotig05205	1191	0	25	15.9254	Up	--	--
isotig08744	1004	0	21	15.9202	Up	--	--
isotig00370	1676	0	35	15.9179	Up	1e-54	hypothetical protein DAPPUDRAFT_302543 [Daphnia pulex]
isotig09601	674	0	14	15.9102	Up	--	--
isotig20677	771	0	16	15.9089	Up	--	--
isotig00641	967	0	20	15.904	Up	--	--
isotig01771	922	0	19	15.8988	Up	1e-15	hypothetical protein DAPPUDRAFT_331010 [Daphnia pulex]
isotig04229	1796	0	37	15.8983	Up	2e-13	Gametocyte-specific factor 1 [Caligus rogercresseyi]
isotig09240	729	0	15	15.8966	Up	5e-31	predicted protein [Nematostella vectensis] >gi|156210682|gb|EDO31838.1| predicted protein [Nematostella vectensis]
isotig01929	689	0	14	15.8785	Up	4e-30	PREDICTED: similar to origin recognition complex subunit [Tribolium castaneum] >gi|270006709|gb|EFA03157.1| hypothetical protein TcasGA2_TC013076 [Tribolium castaneum]
isotig19577	887	0	18	15.8766	Up	--	--
isotig20358	802	0	16	15.852	Up	--	--
isotig11922	2557	0	51	15.8516	Up	--	--
isotig17046	1206	0	24	15.8484	Up	--	--
isotig04083	856	0	17	15.8455	Up	1e-07	PREDICTED: zinc finger and SCAN domain-containing protein 2-like [Ornithorhynchus anatinus]
isotig00237	1813	0	36	15.8452	Up	4e-15	hypothetical protein PPL_08880 [Polysphondylium pallidum PN500]
isotig04038	806	0	16	15.8448	Up	--	--
isotig00873	807	0	16	15.843	Up	--	--
isotig05916	1821	0	36	15.8389	Up	--	--
isotig02269	1015	0	20	15.8341	Up	--	--
isotig12379	2336	0	46	15.8332	Up	1e-16	PREDICTED: serine protease nudel-like [Nasonia vitripennis]
isotig05258	711	0	14	15.8331	Up	4e-18	hypothetical protein DAPPUDRAFT_331010 [Daphnia pulex]
isotig08140	1381	0	27	15.8228	Up	5e-15	PREDICTED: pentatricopeptide repeat-containing protein 3, mitochondrial-like [Strongylocentrotus purpuratus]
isotig05959	1589	0	31	15.8197	Up	0	RecName: Full=Tubulin alpha-3 chain; AltName: Full=Alpha-III tubulin >gi|1562539|gb|AAB08889.1| alpha-III tubulin [Homarus americanus]
isotig00970	930	0	18	15.8083	Up	8e-55	folate receptor 1-like protein [Daphnia pulex]
isotig21053	724	0	14	15.807	Up	--	--
isotig06794	3115	0	60	15.8013	Up	--	--
isotig21455	680	0	13	15.7905	Up	--	--
isotig15135	1517	0	29	15.7904	Up	--	--
isotig21024	733	0	14	15.7891	Up	--	--
isotig00382	1154	0	22	15.7865	Up	4e-11	hypothetical protein TcasGA2_TC005531 [Tribolium castaneum]
isotig08992	787	0	15	15.7861	Up	--	--
isotig11893	2579	0	49	15.7816	Up	2e-118	PREDICTED: anoctamin-7-like [Metaseiulus occidentalis]
isotig07959	1649	0	31	15.7663	Up	1e-10	predicted protein [Nematostella vectensis] >gi|156225924|gb|EDO46738.1| predicted protein [Nematostella vectensis]
isotig20418	798	0	15	15.7661	Up	--	--
isotig04913	2461	0	46	15.758	Up	2e-08	hypothetical protein CAEBREN_06458 [Caenorhabditis brenneri]
isotig20875	749	0	14	15.758	Up	--	--
isotig00880	1030	0	19	15.739	Up	--	--
isotig07326	1737	0	32	15.7371	Up	4e-06	Inversin [Crassostrea gigas]
isotig05779	3048	0	56	15.7332	Up	7e-06	Kielin/chordin-like protein [Crassostrea gigas]
isotig19671	872	0	16	15.7313	Up	--	--
isotig21825	607	0	11	15.7133	Up	1e-14	complement component 1, q subcomponent-like protein [Daphnia pulex]
isotig21089	724	0	13	15.7	Up	--	--
isotig14453	1674	0	30	15.6973	Up	4e-123	PREDICTED: decaprenyl-diphosphate synthase subunit 1-like [Nasonia vitripennis]
isotig01775	839	0	15	15.6938	Up	5e-15	hypothetical protein DAPPUDRAFT_331010 [Daphnia pulex]
isotig17701	1122	0	20	15.6895	Up	3e-07	PREDICTED: FAD-dependent oxidoreductase domain containing 2-like [Saccoglossus kowalevskii]
isotig00972	736	0	13	15.6763	Up	9e-23	folate receptor 1-like protein [Daphnia pulex]
isotig00861	1534	0	27	15.6713	Up	5e-07	PREDICTED: splicing factor 3A subunit 2 [Otolemur garnettii]
isotig01668	740	0	13	15.6685	Up	--	--
isotig00362	1596	0	28	15.6666	Up	1e-48	hypothetical protein DAPPUDRAFT_195644 [Daphnia pulex]
isotig01927	929	0	16	15.6399	Up	2e-48	predicted protein [Nematostella vectensis] >gi|156220069|gb|EDO40942.1| predicted protein [Nematostella vectensis]
isotig18243	1046	0	18	15.6387	Up	--	--
isotig03147	2275	0	39	15.6332	Up	7e-30	Homeobox protein TGIF2LX [Crassostrea gigas]
isotig05092	1051	0	18	15.6318	Up	7e-12	vitelline envelope zona pellucida domain 14, partial [Haliotis kamtschatkana]
isotig00238	1696	0	29	15.6295	Up	4e-06	hypothetical protein [Trypanosoma brucei brucei strain 927/4 GUTat10.1] >gi|70834560|gb|EAN80062.1| hypothetical protein, conserved [Trypanosoma brucei brucei strain 927/4 GUTat10.1]
isotig13252	1989	0	34	15.6291	Up	8e-69	transposase [Aphis gossypii]
isotig05808	2726	0	46	15.6104	Up	5e-07	hypothetical protein PPL_01482 [Polysphondylium pallidum PN500]
isotig17640	1129	0	19	15.6066	Up	--	--
isotig01666	833	0	14	15.6046	Up	--	--
isotig19254	901	0	15	15.591	Up	--	--
isotig07903	1749	0	29	15.5851	Up	0	DrosGluCl, putative [Pediculus humanus corporis] >gi|212512382|gb|EEB15168.1| DrosGluCl, putative [Pediculus humanus corporis]
isotig15462	1457	0	24	15.5756	Up	1e-13	Cytospin-A, putative [Pediculus humanus corporis] >gi|212514693|gb|EEB16952.1| Cytospin-A, putative [Pediculus humanus corporis]
isotig18814	976	0	16	15.5687	Up	3e-06	helicase [Wuchereria bancrofti]
isotig08139	1475	0	24	15.5579	Up	4e-06	PREDICTED: mucin-4-like, partial [Nomascus leucogenys]
isotig13308	1970	0	32	15.5555	Up	4e-07	Protein GRL-25 [Caenorhabditis elegans] >gi|33300317|emb|CAD88221.2| Protein GRL-25 [Caenorhabditis elegans]
isotig01573	986	0	16	15.554	Up	4e-38	PREDICTED: similar to CG16995 CG16995-PA [Ciona intestinalis]
isotig02746	1049	0	17	15.5521	Up	7e-12	hypothetical protein PPL_08856 [Polysphondylium pallidum PN500]
isotig08910	742	0	12	15.5491	Up	1e-108	ND1 gene product (mitochondrion) [Procambarus clarkii] >gi|359466141|gb|AEV51227.1| nad1 (mitochondrion) [Procambarus clarkii]
isotig07038	2540	0	41	15.5464	Up	--	--
isotig14434	1676	0	27	15.5435	Up	2e-31	hypothetical protein BRAFLDRAFT_218575 [Branchiostoma floridae] >gi|229275935|gb|EEN46750.1| hypothetical protein BRAFLDRAFT_218575 [Branchiostoma floridae]
isotig00580	745	0	12	15.5433	Up	2e-06	unnamed protein product [Oikopleura dioica]
isotig17682	1123	0	18	15.5362	Up	--	--
isotig03196	2256	0	36	15.5298	Up	8e-24	Unknown (protein for IMAGE:7686444) [Xenopus (Silurana) tropicalis]
isotig05025	755	0	12	15.5241	Up	--	--
isotig05123	1324	0	21	15.5211	Up	--	--
isotig20202	823	0	13	15.5151	Up	--	--
isotig18030	1079	0	17	15.5114	Up	7e-07	hypothetical protein DDB_G0279385 [Dictyostelium discoideum AX4] >gi|60469854|gb|EAL67841.1| hypothetical protein DDB_G0279385 [Dictyostelium discoideum AX4]
isotig10746	3707	0	58	15.5014	Up	2e-08	hypothetical protein BRAFLDRAFT_66300 [Branchiostoma floridae] >gi|229282435|gb|EEN53184.1| hypothetical protein BRAFLDRAFT_66300 [Branchiostoma floridae]
isotig19514	896	0	14	15.4995	Up	1e-21	hypothetical protein KGM_01883 [Danaus plexippus]
isotig07232	1025	0	16	15.498	Up	3e-06	PREDICTED: F-box protein 18-like [Saccoglossus kowalevskii]
isotig18923	963	0	15	15.495	Up	3e-124	hypothetical protein DAPPUDRAFT_309535 [Daphnia pulex]
isotig05125	1220	0	19	15.4947	Up	--	--
isotig01786	1478	0	23	15.4936	Up	--	--
isotig20005	842	0	13	15.4822	Up	3e-27	PREDICTED: organic cation transporter protein-like [Apis florea]
isotig08000	1241	0	19	15.4701	Up	4e-20	dystrophin [Aedes aegypti] >gi|108877506|gb|EAT41731.1| AAEL006651-PA [Aedes aegypti]
isotig08568	1047	0	16	15.4674	Up	2e-26	PREDICTED: baculoviral IAP repeat-containing protein 3-like [Metaseiulus occidentalis]
isotig11320	3011	0	46	15.467	Up	4e-150	PREDICTED: prestin-like [Bombus impatiens]
isotig02421	918	0	14	15.4645	Up	8e-22	PREDICTED: uncharacterized protein LOC100905729 [Metaseiulus occidentalis]
isotig05828	2559	0	39	15.4635	Up	8e-07	PREDICTED: ATR-interacting protein [Loxodonta africana]
isotig00250	1251	0	19	15.4585	Up	1e-08	spore coat protein SP87 [Polysphondylium pallidum PN500]
isotig04666	1123	0	17	15.4538	Up	--	--
isotig17196	1190	0	18	15.4526	Up	3e-30	PREDICTED: THAP domain-containing protein 1 A-like [Xenopus (Silurana) tropicalis]
isotig18628	997	0	15	15.4449	Up	--	--
isotig00643	740	0	11	15.4275	Up	--	--
isotig12795	2158	0	32	15.424	Up	5e-148	hypothetical protein KGM_00741 [Danaus plexippus]
isotig19637	881	0	13	15.4169	Up	--	--
isotig04231	1764	0	26	15.4153	Up	5e-14	Gametocyte-specific factor 1 [Caligus rogercresseyi]
isotig05993	1427	0	21	15.413	Up	1e-09	PREDICTED: hypothetical protein LOC726855 [Apis mellifera]
isotig00934	891	0	13	15.4006	Up	3e-10	hypothetical protein DAPPUDRAFT_331010 [Daphnia pulex]
isotig08835	966	0	14	15.3909	Up	--	--
isotig20117	829	0	12	15.3892	Up	--	--
isotig05201	926	0	13	15.345	Up	4e-34	mannose-binding protein [Procambarus clarkii]
isotig09001	1000	0	14	15.341	Up	3e-10	PREDICTED: uncharacterized protein LOC100863080 [Apis florea]
isotig12008	2519	0	35	15.3301	Up	1e-44	AGAP001824-PA [Anopheles gambiae str. PEST] >gi|333469949|gb|EAA01423.6| AGAP001824-PA [Anopheles gambiae str. PEST]
isotig19159	936	0	13	15.3295	Up	1e-81	predicted protein [Nematostella vectensis] >gi|156228359|gb|EDO49158.1| predicted protein [Nematostella vectensis]
isotig03069	1015	0	14	15.3195	Up	--	--
isotig04934	1250	0	17	15.2992	Up	1e-66	AAEL006632-PC [Aedes aegypti]
isotig13727	1851	0	25	15.2892	Up	1e-08	PREDICTED: uncharacterized protein CXorf67-like [Callithrix jacchus]
isotig17233	1185	0	16	15.2888	Up	1e-07	PREDICTED: uncharacterized protein LOC593795 [Strongylocentrotus purpuratus]
isotig07906	1111	0	15	15.2887	Up	1e-20	GM22317 [Drosophila sechellia] >gi|194122219|gb|EDW44262.1| GM22317 [Drosophila sechellia]
isotig13730	1852	0	25	15.2884	Up	1e-06	hypothetical protein CAEBREN_07711 [Caenorhabditis brenneri]
isotig03167	1191	0	16	15.2815	Up	--	--
isotig01369	3350	0	45	15.2814	Up	4e-09	hypothetical protein CAEBREN_06458 [Caenorhabditis brenneri]
isotig07982	1043	0	14	15.2803	Up	--	--
isotig00912	1272	0	17	15.274	Up	5e-10	hypothetical protein DAPPUDRAFT_331010 [Daphnia pulex]
isotig18181	1057	0	14	15.2611	Up	--	--
isotig05813	2678	0	35	15.2418	Up	--	--
isotig05809	2679	0	35	15.2413	Up	1e-07	hypothetical protein [Trypanosoma cruzi strain CL Brener] >gi|70865690|gb|EAN81634.1| hypothetical protein, conserved [Trypanosoma cruzi]
isotig09193	999	0	13	15.2356	Up	1e-09	hypothetical protein BRAFLDRAFT_88221 [Branchiostoma floridae] >gi|229292619|gb|EEN63283.1| hypothetical protein BRAFLDRAFT_88221 [Branchiostoma floridae]
isotig18597	1001	0	13	15.2327	Up	--	--
isotig02417	1023	0	13	15.2013	Up	8e-22	PREDICTED: uncharacterized protein LOC100905729 [Metaseiulus occidentalis]
isotig17827	1104	0	14	15.1983	Up	1e-66	GH24920 [Drosophila grimshawi] >gi|193896625|gb|EDV95491.1| GH24920 [Drosophila grimshawi]
isotig08836	955	0	12	15.1851	Up	--	--
isotig02290	1043	0	13	15.1734	Up	--	--
isotig19617	883	0	11	15.1726	Up	1e-42	hypothetical protein BRAFLDRAFT_127837 [Branchiostoma floridae] >gi|229275126|gb|EEN45951.1| hypothetical protein BRAFLDRAFT_127837 [Branchiostoma floridae]
isotig19608	885	0	11	15.1694	Up	8e-08	PREDICTED: BAI1-associated protein 3-like [Acyrthosiphon pisum]
isotig02745	1049	0	13	15.1651	Up	7e-12	hypothetical protein PPL_08856 [Polysphondylium pallidum PN500]
isotig18823	971	0	12	15.1611	Up	--	--
isotig07006	2595	0	32	15.1579	Up	7e-88	hypothetical protein BRAFLDRAFT_222396 [Branchiostoma floridae] >gi|229290054|gb|EEN60736.1| hypothetical protein BRAFLDRAFT_222396 [Branchiostoma floridae]
isotig08053	2126	0	26	15.146	Up	5e-28	PREDICTED: similar to shaven CG11049-PA, partial [Tribolium castaneum]
isotig18091	1063	0	13	15.146	Up	--	--
isotig11205	3120	0	38	15.1401	Up	--	--
isotig08633	1399	0	17	15.1367	Up	2e-125	syntaxin-1A, putative [Pediculus humanus corporis] >gi|212507175|gb|EEB11174.1| syntaxin-1A, putative [Pediculus humanus corporis]
isotig03626	1339	0	16	15.1125	Up	--	--
isotig04223	1683	0	20	15.1046	Up	1e-07	alpha-2-macroglobulin 2 isoform 3 [Pacifastacus leniusculus]
isotig00971	931	0	11	15.0962	Up	3e-48	Folate receptor alpha precursor, putative [Pediculus humanus corporis] >gi|212515246|gb|EEB17417.1| Folate receptor alpha precursor, putative [Pediculus humanus corporis]
isotig05096	1955	0	23	15.0901	Up	5e-70	hypothetical protein DAPPUDRAFT_328011 [Daphnia pulex]
isotig07994	1366	0	16	15.0837	Up	--	--
isotig17101	1200	0	14	15.078	Up	1e-07	signal peptide plus His and thr repeats, signal peptide plus transmembrane domain or GPI anchor, predicted mucin [Cryptosporidium parvum Iowa II] >gi|46228467|gb|EAK89337.1| signal peptide plus His and thr repeats, signal peptide plus transmembrane domain or GPI anchor, predicted mucin [Cryptosporidium parvum Iowa II]
isotig12423	2319	0	27	15.0751	Up	3e-35	Ankyrin repeat-rich membrane spanning protein [Camponotus floridanus]
isotig00377	1514	0	17	15.0228	Up	3e-57	hypothetical protein DAPPUDRAFT_302543 [Daphnia pulex]
isotig13624	1871	0	21	15.0222	Up	3e-08	PREDICTED: serine protease nudel [Apis mellifera]
isotig07108	2496	0	28	15.0214	Up	1e-48	hypothetical protein TcasGA2_TC005493 [Tribolium castaneum]
isotig06793	3157	0	35	15.0044	Up	--	--
isotig00367	1535	0	17	15.0029	Up	3e-08	hypothetical protein DAPPUDRAFT_302543 [Daphnia pulex]
isotig08780	997	0	11	14.9974	Up	--	--
isotig07854	1636	0	18	14.9934	Up	--	--
isotig15378	1464	0	16	14.9838	Up	3e-148	hypothetical protein DAPPUDRAFT_307230 [Daphnia pulex]
isotig04911	2563	0	28	14.9832	Up	2e-08	hypothetical protein CAEBREN_06458 [Caenorhabditis brenneri]
isotig14505	1652	0	18	14.9794	Up	5e-21	hypothetical protein DAPPUDRAFT_308081 [Daphnia pulex]
isotig00913	1285	0	14	14.9793	Up	5e-10	hypothetical protein DAPPUDRAFT_331010 [Daphnia pulex]
isotig04036	1473	0	16	14.9749	Up	--	--
isotig08569	1569	0	17	14.9713	Up	7e-24	PREDICTED: apolipoprotein D [Pan paniscus]
isotig11860	2592	0	28	14.967	Up	1e-31	hypothetical protein TcasGA2_TC007131 [Tribolium castaneum]
isotig05612	6690	0	72	14.9616	Up	3e-62	cyclin B [Litopenaeus vannamei]
isotig04668	1027	0	11	14.9547	Up	--	--
isotig14777	1591	0	17	14.9512	Up	--	--
isotig08678	1032	0	11	14.9477	Up	--	--
isotig13017	2077	0	22	14.9386	Up	0	hypothetical protein DAPPUDRAFT_319169 [Daphnia pulex]
isotig02857	2195	0	23	14.923	Up	1e-20	crustacyanin-A1 precursor [Panulirus cygnus]
isotig14617	1629	0	17	14.9171	Up	4e-10	retinitis pigmentosa GTPase regulator-like protein, partial [Takifugu rubripes]
isotig14620	1630	0	17	14.9163	Up	1e-06	hypothetical protein [Monosiga brevicollis MX1] >gi|163775000|gb|EDQ88626.1| predicted protein [Monosiga brevicollis MX1]
isotig17401	1159	0	12	14.9058	Up	--	--
isotig03155	1558	0	16	14.894	Up	7e-08	hypothetical protein DAPPUDRAFT_302543 [Daphnia pulex]
isotig08466	1170	0	12	14.8921	Up	8e-13	hypothetical protein PPL_08880 [Polysphondylium pallidum PN500]
isotig00214	2350	0	24	14.886	Up	5e-07	hypothetical protein [Monosiga brevicollis MX1] >gi|163770308|gb|EDQ84065.1| predicted protein [Monosiga brevicollis MX1]
isotig03066	1081	0	11	14.8807	Up	--	--
isotig03767	1280	0	13	14.878	Up	1e-06	hypothetical protein BRAFLDRAFT_221159 [Branchiostoma floridae] >gi|229285389|gb|EEN56116.1| hypothetical protein BRAFLDRAFT_221159 [Branchiostoma floridae]
isotig17915	1090	0	11	14.8688	Up	--	--
isotig15285	1492	0	15	14.8633	Up	4e-38	PREDICTED: zinc finger protein 16-like [Megachile rotundata]
isotig08018	1509	0	15	14.847	Up	5e-26	hypothetical protein DAPPUDRAFT_322434 [Daphnia pulex]
isotig07422	1516	0	15	14.8403	Up	2e-26	RecName: Full=LWamide neuropeptides; Contains: RecName: Full=LWamide I; Contains: RecName: Full=LWamide II; Contains: RecName: Full=LWS; Flags: Precursor >gi|1052604|emb|CAA61886.1| LWamide neuropeptide precursor protein [Hydractinia echinata] >gi|1589265|prf||2210391A LWamide neuropeptide precursor
isotig15044	1541	0	15	14.8167	Up	8e-06	GK15212 [Drosophila willistoni] >gi|194171510|gb|EDW86411.1| GK15212 [Drosophila willistoni]
isotig00227	1135	0	11	14.8104	Up	9e-06	hypothetical protein CLF_100574 [Clonorchis sinensis]
isotig16078	1349	0	13	14.8022	Up	1e-06	PREDICTED: similar to GG20703 [Hydra magnipapillata]
isotig06070	1768	0	17	14.799	Up	7e-06	predicted protein [Nematostella vectensis] >gi|156213648|gb|EDO34660.1| predicted protein [Nematostella vectensis]
isotig17469	1150	0	11	14.7915	Up	--	--
isotig14860	1581	0	15	14.7797	Up	2e-07	Hypothetical protein CBG21601 [Caenorhabditis briggsae]
isotig08491	1692	0	16	14.7749	Up	9e-06	hypothetical protein KGM_02827 [Danaus plexippus]
isotig16453	1292	0	12	14.749	Up	--	--
isotig06565	3911	0	36	14.7361	Up	0	sodium-potassium-activated adenosine triphosphatase alpha subunit D isoform [Pachygrapsus marmoratus]
isotig13678	1863	0	17	14.7235	Up	2e-52	hypothetical protein AND_15313 [Anopheles darlingi]
isotig02858	2192	0	20	14.7234	Up	1e-20	crustacyanin-A1 precursor [Panulirus cygnus]
isotig08221	1440	0	13	14.708	Up	1e-10	PREDICTED: hypothetical protein [Hydra magnipapillata]
isotig04399	3159	0	28	14.6816	Up	7e-61	phosphatidylinositol transfer protein SEC14, putative [Ixodes scapularis] >gi|215499477|gb|EEC08971.1| phosphatidylinositol transfer protein SEC14, putative [Ixodes scapularis]
isotig07448	1245	0	11	14.677	Up	8e-32	Putative ATP-dependent RNA helicase DDX11 [Crassostrea gigas]
isotig08323	1365	0	12	14.6697	Up	5e-19	GL23063 [Drosophila persimilis] >gi|198457488|ref|XP_002136243.1| GA24051 [Drosophila pseudoobscura pseudoobscura] >gi|194102996|gb|EDW25039.1| GL23063 [Drosophila persimilis] >gi|198142534|gb|EDY71269.1| GA24051 [Drosophila pseudoobscura pseudoobscura]
isotig05613	6688	0	58	14.6501	Up	3e-62	cyclin B [Litopenaeus vannamei]
isotig02280	1269	0	11	14.6494	Up	--	--
isotig07997	1635	0	14	14.6317	Up	--	--
isotig07752	1636	0	14	14.6309	Up	2e-125	tripsin, putative [Pediculus humanus corporis] >gi|212517519|gb|EEB19399.1| tripsin, putative [Pediculus humanus corporis]
isotig05973	1536	0	13	14.6149	Up	--	--
isotig05668	4301	0	36	14.5989	Up	2e-06	hypothetical protein KGM_01344 [Danaus plexippus]
isotig05652	4621	0	38	14.5734	Up	0	alpha 2-macroglobulin [Eriocheir sinensis]
isotig07884	1461	0	12	14.5717	Up	2e-30	Putative isovaleryl-CoA dehydrogenase [Crassostrea gigas]
isotig00249	1342	0	11	14.5687	Up	6e-07	hypothetical protein [Trichomonas vaginalis G3] >gi|121866289|gb|EAX78838.1| conserved hypothetical protein [Trichomonas vaginalis G3]
isotig07472	1713	0	14	14.5645	Up	--	--
isotig12400	2330	0	19	14.5613	Up	7e-103	putative secreted signaling factor WNT5 [Daphnia pulex]
isotig04912	2515	0	20	14.525	Up	2e-08	hypothetical protein CAEBREN_06458 [Caenorhabditis brenneri]
isotig02279	1521	0	12	14.5136	Up	--	--
isotig05024	2158	0	17	14.5114	Up	6e-10	ankyrin repeat-containing protein [Dictyostelium discoideum AX4] >gi|74997180|sp|Q54XX5.1|Y9849_DICDI RecName: Full=Probable serine/threonine-protein kinase DDB_G0278535 >gi|60470460|gb|EAL68440.1| ankyrin repeat-containing protein [Dictyostelium discoideum AX4]
isotig06939	2928	0	23	14.5073	Up	6e-06	hypothetical protein KGM_07544 [Danaus plexippus]
isotig13871	1809	0	14	14.4858	Up	0	PREDICTED: sarcosine dehydrogenase, mitochondrial [Ornithorhynchus anatinus]
isotig00852	1950	0	15	14.4771	Up	7e-18	hypothetical protein G5I_00948 [Acromyrmex echinatior]
isotig06750	1573	0	12	14.4651	Up	3e-120	PREDICTED: hypothetical protein LOC100121651 [Nasonia vitripennis]
isotig03701	2365	0	18	14.4618	Up	7e-23	RNA recognition motif domain containing protein [Entamoeba histolytica HM-1:IMSS] >gi|169802363|gb|EAL47359.2| RNA recognition motif domain containing protein [Entamoeba histolytica HM-1:IMSS]
isotig03667	1467	0	11	14.4402	Up	--	--
isotig05709	3663	0	27	14.4155	Up	8e-16	hypothetical protein DAPPUDRAFT_191611 [Daphnia pulex]
isotig02070	1780	0	13	14.4022	Up	3e-14	PREDICTED: putative keratin-associated protein 10-like ENSP00000375147-like [Rattus norvegicus]
isotig03097	2829	0	20	14.3553	Up	1e-38	hypothetical protein DAPPUDRAFT_301268 [Daphnia pulex]
isotig05829	2558	0	18	14.3486	Up	8e-07	PREDICTED: ATR-interacting protein [Loxodonta africana]
isotig14835	1578	0	11	14.335	Up	1e-136	PREDICTED: LOW QUALITY PROTEIN: protein CLP1 homolog [Bombus terrestris]
isotig01544	1749	0	12	14.3121	Up	5e-06	zinc finger transcription factor sma, putative [Ichthyophthirius multifiliis]
isotig07407	2067	0	14	14.2935	Up	2e-76	hypothetical protein KGM_09976 [Danaus plexippus]
isotig06833	3050	0	20	14.2468	Up	0	ABC transporter [Daphnia pulex]
isotig03553	2441	0	16	14.2462	Up	3e-07	PREDICTED: tigger transposable element-derived protein 4-like [Loxodonta africana]
isotig14407	1679	0	11	14.2455	Up	7e-59	F-box/LRR-repeat protein 2 [Crassostrea gigas]
isotig07554	1757	0	11	14.18	Up	5e-17	unnamed protein product [Mus musculus]
isotig05717	3598	0	22	14.1459	Up	8e-35	PREDICTED: serine proteinase stubble-like [Metaseiulus occidentalis]
isotig05756	3281	0	20	14.1415	Up	2e-32	PREDICTED: cyclin-O [Sarcophilus harrisii]
isotig07651	1859	0	11	14.0986	Up	--	--
isotig03195	2238	0	13	14.0719	Up	8e-24	Unknown (protein for IMAGE:7686444) [Xenopus (Silurana) tropicalis]
isotig01450	3332	0	19	14.0452	Up	9e-155	PREDICTED: WD repeat-containing protein 20-like [Megachile rotundata]
isotig04507	2156	0	12	14.0103	Up	1e-09	PREDICTED: glycolipid transfer protein domain-containing protein 1-like [Metaseiulus occidentalis]
isotig06808	3095	0	17	13.9912	Up	0	Alpha-catulin [Harpegnathos saltator]
isotig05653	4618	0	25	13.9703	Up	0	alpha 2-macroglobulin [Eriocheir sinensis]
isotig06677	3559	0	19	13.9501	Up	6e-61	PREDICTED: hypothetical protein LOC100117630 isoform 2 [Nasonia vitripennis] >gi|345483715|ref|XP_001601810.2| PREDICTED: hypothetical protein LOC100117630 isoform 1 [Nasonia vitripennis]
isotig05798	2763	0	14	13.8748	Up	1e-09	Zinc finger and BTB domain-containing protein 24 [Heterocephalus glaber]
isotig06213	6294	0	29	13.7377	Up	1e-17	polehole-like protein [Penaeus monodon]
isotig02430	2400	0	11	13.7301	Up	3e-28	Protein rolling stone [Crassostrea gigas]
isotig06330	4528	0	18	13.5247	Up	4e-76	Protein C1orf9-like protein [Camponotus floridanus]
isotig04843	3257	0	11	13.2896	Up	5e-177	Cytohesin-1, putative [Pediculus humanus corporis] >gi|212518006|gb|EEB19808.1| Cytohesin-1, putative [Pediculus humanus corporis]
isotig05757	3276	0	11	13.2812	Up	2e-32	PREDICTED: cyclin-O [Sarcophilus harrisii]
isotig06574	3689	0	12	13.2354	Up	1e-100	E3 ubiquitin ligase triad3, putative [Pediculus humanus corporis] >gi|212516216|gb|EEB18254.1| E3 ubiquitin ligase triad3, putative [Pediculus humanus corporis]
isotig06214	6292	0	20	13.2021	Up	1e-17	polehole-like protein [Penaeus monodon]
isotig05716	3628	0	11	13.1339	Up	8e-35	PREDICTED: serine proteinase stubble-like [Metaseiulus occidentalis]
isotig06597	3732	0	11	13.0932	Up	2e-103	hypothetical protein BRAFLDRAFT_91747 [Branchiostoma floridae] >gi|229291998|gb|EEN62664.1| hypothetical protein BRAFLDRAFT_91747 [Branchiostoma floridae]
isotig06591	3749	0	11	13.0866	Up	3e-50	hypothetical protein DAPPUDRAFT_308439 [Daphnia pulex]
isotig05669	4301	0	11	12.8884	Up	1e-06	hypothetical protein KGM_01344 [Danaus plexippus]
isotig06383	4961	0	12	12.808	Up	0	Rho guanine nucleotide exchange factor 10 [Harpegnathos saltator]
isotig04786	6569	0	12	12.403	Up	8e-06	vitellogenin receptor [Macrobrachium rosenbergii]
isotig04785	7460	0	13	12.3349	Up	2e-07	vitellogenin receptor [Macrobrachium rosenbergii]
isotig10021	6359	1	838	10.0013	Up	4e-07	polehole-like protein [Penaeus monodon]
isotig19823	862	1	483	9.2063	Up	2e-08	PREDICTED: zinc finger and SCAN domain-containing protein 20-like [Sarcophilus harrisii]
isotig07483	1921	1	468	9.1608	Up	8e-06	GI14785 [Drosophila mojavensis] >gi|193908718|gb|EDW07585.1| GI14785 [Drosophila mojavensis]
isotig14763	1600	1	451	9.1075	Up	3e-51	hypothetical protein DAPPUDRAFT_237361 [Daphnia pulex]
isotig10012	6561	1	439	9.0684	Up	2e-13	PREDICTED: uncharacterized protein LOC100888867 [Strongylocentrotus purpuratus]
isotig10393	4449	1	435	9.0552	Up	0	alpha-2-macroglobulin [Pacifastacus leniusculus]
isotig14142	1749	1	429	9.0353	Up	3e-130	serine proteinase-like protein [Macrobrachium nipponense]
isotig05780	3041	1	385	8.8792	Up	1e-147	hypothetical protein DAPPUDRAFT_226211 [Daphnia pulex]
contig02011	885	1	363	8.7943	Up	--	--
isotig20789	759	1	301	8.5241	Up	2e-06	GK10515 [Drosophila willistoni] >gi|194170519|gb|EDW85420.1| GK10515 [Drosophila willistoni]
isotig14377	1690	1	297	8.5047	Up	1e-19	PREDICTED: BTB/POZ domain-containing protein 2-like [Bombus impatiens]
isotig08623	1163	1	248	8.2447	Up	3e-58	GI22446 [Drosophila mojavensis] >gi|193917171|gb|EDW16038.1| GI22446 [Drosophila mojavensis]
isotig02284	1037	1	244	8.2212	Up	1e-07	hypothetical protein PPL_08856 [Polysphondylium pallidum PN500]
isotig05143	1126	1	244	8.2212	Up	1e-07	ovarian fibroin-like substance-4 [Cyprinus carpio]
isotig11339	3000	1	232	8.1485	Up	--	--
isotig11997	2526	4	882	8.0751	Up	6e-36	PREDICTED: estradiol 17-beta-dehydrogenase 2-like [Megachile rotundata]
isotig07484	2015	1	218	8.0587	Up	9e-06	hypothetical protein PTSG_11726 [Salpingoeca sp. ATCC 50818]
contig00452	2085	1	207	7.984	Up	6e-17	PREDICTED: predicted protein-like [Saccoglossus kowalevskii]
isotig19999	843	2	411	7.9734	Up	4e-38	mannose-binding protein [Scylla paramamosain]
isotig11223	3107	2	349	7.7375	Up	1e-14	nanos 2 [Podocoryna carnea]
isotig04071	1013	1	169	7.6913	Up	5e-34	mannose-binding protein [Procambarus clarkii]
isotig10128	5400	1	167	7.6742	Up	4e-46	PREDICTED: uncharacterized protein LOC100897343 [Metaseiulus occidentalis]
isotig07231	3560	1	154	7.5573	Up	3e-16	PREDICTED: f-box only protein 18-like [Xenopus (Silurana) tropicalis]
isotig10387	4467	3	459	7.5478	Up	0	alpha-2-macroglobulin [Pacifastacus leniusculus]
isotig21206	710	1	150	7.5193	Up	--	--
isotig06003	1364	1	141	7.43	Up	--	--
isotig15655	1422	1	141	7.43	Up	--	--
isotig12034	2505	1	139	7.4094	Up	--	--
isotig11182	3148	4	515	7.2989	Up	--	--
isotig18743	984	2	237	7.1792	Up	1e-43	Exosome complex exonuclease RRP40 [Acromyrmex echinatior]
isotig14102	1755	1	118	7.1731	Up	--	--
isotig03636	920	1	116	7.1484	Up	1e-37	mannose-binding protein [Scylla paramamosain]
isotig13143	2032	1	108	7.0453	Up	5e-40	TPA: putative glycoprotein hormone-beta5 [Pediculus humanus corporis]
isotig08793	1094	6	646	7.0409	Up	1e-43	folate receptor 1-like protein [Daphnia pulex]
isotig18985	955	1	102	6.9629	Up	7e-06	hypothetical protein BRAFLDRAFT_90440 [Branchiostoma floridae] >gi|229274950|gb|EEN45778.1| hypothetical protein BRAFLDRAFT_90440 [Branchiostoma floridae]
isotig18479	1017	1	95	6.8603	Up	--	--
isotig09864	2366	1	93	6.8297	Up	9e-08	PREDICTED: desmocollin-3-like [Loxodonta africana]
contig01855	835	1	91	6.7982	Up	9e-09	hypothetical protein BRAFLDRAFT_90440 [Branchiostoma floridae] >gi|229274950|gb|EEN45778.1| hypothetical protein BRAFLDRAFT_90440 [Branchiostoma floridae]
isotig00236	1672	2	179	6.7743	Up	1e-07	hypothetical protein [Trichomonas vaginalis G3] >gi|121866289|gb|EAX78838.1| conserved hypothetical protein [Trichomonas vaginalis G3]
isotig11903	2574	1	87	6.7333	Up	1e-15	hypothetical protein IscW_ISCW023191 [Ixodes scapularis] >gi|215510595|gb|EEC20048.1| hypothetical protein IscW_ISCW023191 [Ixodes scapularis]
isotig11597	2778	3	259	6.7223	Up	1e-86	mitochondrial carrier protein ymc [Aedes aegypti] >gi|108875489|gb|EAT39714.1| AAEL008494-PA [Aedes aegypti]
contig00594	623	1	76	6.5384	Up	1e-06	spidroin 2 [Avicularia juruensis]
isotig11744	2672	5	375	6.5193	Up	3e-164	predicted protein [Nematostella vectensis] >gi|156214688|gb|EDO35668.1| predicted protein [Nematostella vectensis]
isotig16567	1275	4	293	6.4852	Up	1e-33	mannose-binding protein [Scylla paramamosain]
isotig04230	1764	2	144	6.4604	Up	2e-13	Gametocyte-specific factor 1 [Caligus rogercresseyi]
isotig13078	2052	1	70	6.4198	Up	--	--
isotig17772	1113	1	70	6.4197	Up	2e-82	iodotyrosine deiodinase [Xenopus (Silurana) tropicalis] >gi|56789838|gb|AAH87975.1| iodotyrosine deiodinase [Xenopus (Silurana) tropicalis]
isotig14040	1759	1	61	6.2212	Up	--	--
isotig05587	9447	2	120	6.1973	Up	0	vitellogenin [Homarus americanus]
isotig18733	985	1	59	6.1731	Up	8e-42	similar to 2700078E11Rik protein, isoform CRA_a [Rattus norvegicus]
isotig05003	2069	1	58	6.1485	Up	2e-60	PREDICTED: bestrophin-1-like [Danio rerio]
isotig10998	3371	3	171	6.1233	Up	7e-09	CRE-PQN-75 protein [Caenorhabditis remanei] >gi|308243266|gb|EFO87218.1| CRE-PQN-75 protein [Caenorhabditis remanei]
isotig16774	1247	2	111	6.0849	Up	1e-10	PREDICTED: uncharacterized protein LOC100863080 [Apis florea]
isotig07849	2457	2	108	6.0453	Up	1e-61	LIM and SH3 domain protein Lasp [Bombyx mori] >gi|355525891|gb|AET05797.1| lasp [Bombyx mori]
contig01870	903	1	54	6.0453	Up	1e-19	RecName: Full=LWamide neuropeptides; Contains: RecName: Full=LWamide I; Contains: RecName: Full=LWamide II; Contains: RecName: Full=LWS; Flags: Precursor >gi|1052604|emb|CAA61886.1| LWamide neuropeptide precursor protein [Hydractinia echinata] >gi|1589265|prf||2210391A LWamide neuropeptide precursor
isotig21994	556	1	48	5.8754	Up	--	--
isotig12753	2173	1	46	5.8141	Up	4e-76	hypothetical protein DAPPUDRAFT_305015 [Daphnia pulex]
isotig16459	1293	1	46	5.814	Up	5e-72	PREDICTED: Out at first protein-like [Saccoglossus kowalevskii]
isotig15113	1526	1	45	5.7823	Up	1e-08	ubiquitin conjugation factor E4 B [Clonorchis sinensis]
isotig14323	1701	7	309	5.7546	Up	3e-53	PREDICTED: hypothetical protein LOC100745406 [Bombus impatiens]
isotig20204	818	2	88	5.7499	Up	--	--
isotig11800	2637	2	87	5.7334	Up	8e-71	Intraflagellar transport protein 122-like protein [Camponotus floridanus]
isotig12689	2186	2	87	5.7334	Up	--	--
isotig11254	3081	1	43	5.7167	Up	2e-32	PREDICTED: uncharacterized protein LOC100870458 [Apis florea]
isotig12848	2136	1	43	5.7167	Up	2e-76	PREDICTED: sialin-like [Nasonia vitripennis]
isotig12125	2455	2	83	5.6655	Up	8e-107	PREDICTED: sulfatase-modifying factor 1-like [Anolis carolinensis]
isotig12843	2137	2	82	5.648	Up	0	Akt [Gecarcinus lateralis]
isotig19280	922	1	41	5.648	Up	--	--
isotig03166	1206	1	40	5.6124	Up	--	--
isotig05586	9510	2	78	5.5758	Up	0	vitellogenin [Homarus americanus]
isotig14152	1744	7	272	5.5706	Up	8e-07	unnamed protein product [Tetraodon nigroviridis]
isotig14506	1655	2	75	5.5193	Up	--	--
isotig10392	4451	3	111	5.4999	Up	0	nitric oxide synthase [Panulirus argus]
isotig00714	1277	1	37	5.4999	Up	6e-16	complement component 1, q subcomponent-like protein [Daphnia pulex]
isotig19216	931	1	34	5.3779	Up	3e-12	hypothetical protein AND_13041 [Anopheles darlingi]
isotig20011	839	1	34	5.3779	Up	--	--
isotig20846	752	1	34	5.3779	Up	4e-27	hypothetical protein CGI_10020334 [Crassostrea gigas]
isotig14594	1635	1	33	5.3349	Up	--	--
isotig00853	1655	1	33	5.3348	Up	4e-18	GH19320 [Drosophila grimshawi] >gi|193894586|gb|EDV93452.1| GH19320 [Drosophila grimshawi]
isotig16597	1270	1	32	5.2905	Up	3e-34	GH11540 [Drosophila grimshawi] >gi|193905105|gb|EDW03972.1| GH11540 [Drosophila grimshawi]
isotig12545	2254	1	32	5.2904	Up	1e-93	N-acetylated-alpha-linked acidic dipeptidase 2 [Crassostrea gigas]
isotig05708	3667	1	32	5.2903	Up	8e-16	hypothetical protein DAPPUDRAFT_191611 [Daphnia pulex]
isotig12611	2226	5	157	5.2631	Up	1e-175	hypothetical protein DAPPUDRAFT_315087 [Daphnia pulex]
isotig06197	7877	1	31	5.2448	Up	1e-161	PREDICTED: LOW QUALITY PROTEIN: CCR4-NOT transcription complex subunit 6-like [Apis florea]
isotig05781	3027	1	31	5.2447	Up	1e-147	hypothetical protein DAPPUDRAFT_226211 [Daphnia pulex]
isotig20114	825	1	31	5.2446	Up	4e-06	hypothetical protein [Eimeria tenella strain Houghton] >gi|109238422|emb|CAK51386.1| hypothetical protein eimer1508.tmp20 [Eimeria tenella]
isotig11373	2963	2	61	5.2212	Up	2e-77	1-acyl-sn-glycerol-3-phosphate acyltransferase alpha [Acromyrmex echinatior]
isotig13784	1835	3	90	5.1973	Up	--	--
isotig07163	3625	11	328	5.1886	Up	0	hypothetical protein DAPPUDRAFT_187637 [Daphnia pulex]
isotig10575	3978	5	149	5.1877	Up	0	AGAP010394-PA [Anopheles gambiae str. PEST] >gi|157018400|gb|EAA07199.5| AGAP010394-PA [Anopheles gambiae str. PEST]
isotig11939	2552	14	412	5.1696	Up	0	Phosphoenolpyruvate carboxykinase [Nephrops norvegicus]
isotig15630	1428	1	29	5.1485	Up	1e-12	PREDICTED: zinc finger protein 771-like [Loxodonta africana]
isotig00239	1771	1	29	5.1484	Up	1e-15	hypothetical esophageal gland cell secretory protein 10 [Heterodera glycines]
isotig21538	668	1	29	5.1484	Up	--	--
isotig13909	1800	3	85	5.1149	Up	--	--
isotig15955	1376	3	85	5.1149	Up	4e-62	hypothetical protein DAPPUDRAFT_208220 [Daphnia pulex]
isotig04248	1494	1	28	5.0978	Up	3e-11	sun-cor steroid hormone receptor co-repressor, putative [Ixodes scapularis] >gi|215491184|gb|EEC00825.1| sun-cor steroid hormone receptor co-repressor, putative [Ixodes scapularis]
isotig21458	682	1	28	5.0978	Up	9e-32	serine proteinase inhibitor [Procambarus clarkii]
isotig00969	964	1	27	5.0453	Up	5e-60	folate receptor 1-like protein [Daphnia pulex]
isotig16492	1291	1	27	5.0453	Up	2e-51	PREDICTED: similar to a kinase anchor protein [Tribolium castaneum] >gi|270013437|gb|EFA09885.1| hypothetical protein TcasGA2_TC012034 [Tribolium castaneum]
isotig01496	4194	4	107	5.0319	Up	8e-103	elongation of very long chain fatty acids-like protein [Marsupenaeus japonicus]
isotig12208	2420	3	79	5.0092	Up	1e-11	hypothetical protein CGI_10019737 [Crassostrea gigas]
isotig12972	2093	8	210	5.0047	Up	1e-15	PREDICTED: zinc finger E-box binding homeobox 1-like [Saccoglossus kowalevskii]
isotig13822	1826	1	26	4.9909	Up	1e-107	hypothetical protein [Amblyomma maculatum]
isotig14557	1640	1	26	4.9909	Up	7e-08	PREDICTED: basement membrane-specific heparan sulfate proteoglycan core protein-like [Xenopus (Silurana) tropicalis]
isotig17580	1137	3	77	4.9723	Up	--	--
isotig06121	1132	9	226	4.9407	Up	4e-158	serine proteinase inhibitor [Procambarus clarkii]
isotig17796	1103	1	25	4.9343	Up	6e-22	PREDICTED: tigger transposable element-derived protein 1-like [Loxodonta africana]
isotig17842	1101	13	317	4.8983	Up	4e-51	putative 40S ribosomal protein RPS17 [Flustra foliacea]
isotig03164	1562	2	48	4.8754	Up	--	--
contig00202	706	1	24	4.8754	Up	--	--
isotig13375	1954	1	24	4.8754	Up	--	--
isotig13834	1821	1	24	4.8754	Up	5e-63	PREDICTED: similar to ganglioside-induced differentiation-associated-protein 1 [Tribolium castaneum] >gi|270004029|gb|EFA00477.1| hypothetical protein TcasGA2_TC003336 [Tribolium castaneum]
isotig17603	1134	2	46	4.814	Up	3e-52	hypothetical protein AND_17126 [Anopheles darlingi]
isotig07705	1807	4	90	4.7823	Up	2e-87	glycogenin 1 [Mustela putorius furo]
isotig12259	2396	2	45	4.7823	Up	6e-17	PREDICTED: uncharacterized protein LOC100906487 [Metaseiulus occidentalis]
isotig11326	3011	6	133	4.7608	Up	1e-93	PREDICTED: hypothetical protein LOC100748488 [Bombus impatiens]
isotig14278	1714	2	44	4.7499	Up	1e-99	hypothetical protein SINV_06586 [Solenopsis invicta]
isotig00229	618	1	22	4.7499	Up	--	--
isotig05124	1347	1	22	4.7499	Up	--	--
isotig14431	1678	1	22	4.7499	Up	3e-52	PREDICTED: RNA methyltransferase-like protein 1-like [Nasonia vitripennis]
isotig20832	753	1	22	4.7499	Up	--	--
isotig15470	1456	4	87	4.7334	Up	--	--
isotig16529	1280	7	151	4.7215	Up	3e-19	unnamed protein product [Tetraodon nigroviridis]
isotig11550	2803	2	43	4.7167	Up	--	--
isotig16052	1362	2	42	4.6828	Up	--	--
isotig02266	1192	1	21	4.6828	Up	--	--
isotig09019	899	1	21	4.6828	Up	--	--
isotig14069	1759	1	21	4.6828	Up	1e-42	vitellogenin receptor [Penaeus monodon]
isotig14359	1691	1	21	4.6828	Up	1e-12	hypothetical protein [Trichomonas vaginalis G3] >gi|121880432|gb|EAX86629.1| conserved hypothetical protein [Trichomonas vaginalis G3]
isotig17338	1169	1	21	4.6828	Up	3e-06	proteophosphoglycan ppg1 [Leishmania mexicana MHOM/GT/2001/U1103] >gi|322495303|emb|CBZ30607.1| proteophosphoglycan ppg1 [Leishmania mexicana MHOM/GT/2001/U1103]
isotig13468	1927	1	21	4.6827	Up	1e-07	PREDICTED: tankyrase-2-like [Strongylocentrotus purpuratus]
isotig12479	2288	3	61	4.6362	Up	2e-63	PREDICTED: ras-related protein Rab-32-like [Nasonia vitripennis]
isotig15289	1491	7	142	4.6328	Up	3e-52	hypothetical protein DAPPUDRAFT_104373 [Daphnia pulex]
isotig15686	1419	1	20	4.6124	Up	1e-11	PREDICTED: UPF0624 protein C6orf186 homolog [Oreochromis niloticus]
isotig06598	3678	1	20	4.6123	Up	1e-106	hypothetical protein BRAFLDRAFT_91747 [Branchiostoma floridae] >gi|229291998|gb|EEN62664.1| hypothetical protein BRAFLDRAFT_91747 [Branchiostoma floridae]
isotig07592	1862	1	20	4.6123	Up	3e-34	GG24807 [Drosophila erecta] >gi|190650946|gb|EDV48201.1| GG24807 [Drosophila erecta]
isotig14749	1603	6	119	4.6003	Up	2e-72	Transmembrane emp24 domain-containing protein 5 precursor [Caligus rogercresseyi]
isotig08562	749	2	39	4.5759	Up	--	--
isotig19356	911	5	97	4.5684	Up	1e-64	intracellular fatty acid binding protein [Pacifastacus leniusculus]
isotig10300	4764	4	76	4.5384	Up	0	hypothetical protein KGM_05965 [Danaus plexippus]
isotig15293	1487	1	19	4.5384	Up	--	--
isotig20560	781	1	19	4.5384	Up	--	--
isotig02859	1862	1	19	4.5383	Up	1e-20	crustacyanin-A1 precursor [Panulirus cygnus]
isotig16063	1357	1	19	4.5383	Up	1e-10	hypothetical protein IscW_ISCW007196 [Ixodes scapularis] >gi|215499662|gb|EEC09156.1| hypothetical protein IscW_ISCW007196 [Ixodes scapularis]
isotig16190	1339	1	19	4.5383	Up	2e-12	PREDICTED: zinc finger protein 624-like [Oreochromis niloticus]
isotig14535	1650	9	168	4.5128	Up	3e-173	4-hydroxyphenylpyruvate dioxygenase [Aedes aegypti] >gi|108868917|gb|EAT33142.1| AAEL014600-PA [Aedes aegypti]
isotig10606	3924	13	242	4.5089	Up	1e-75	PREDICTED: similar to transmembrane protein 110 [Tribolium castaneum] >gi|270009551|gb|EFA05999.1| hypothetical protein TcasGA2_TC008825 [Tribolium castaneum]
isotig12733	2181	10	183	4.4842	Up	3e-120	AGAP003784-PA [Anopheles gambiae str. PEST] >gi|333466757|gb|EAA06050.6| AGAP003784-PA [Anopheles gambiae str. PEST]
isotig13526	1909	1	18	4.4604	Up	1e-64	hypothetical protein DAPPUDRAFT_248773 [Daphnia pulex]
isotig14433	1677	1	18	4.4604	Up	6e-65	PREDICTED: vesicular GABA transporter-like [Acyrthosiphon pisum]
isotig15003	1550	1	18	4.4604	Up	1e-48	Anoctamin-7 [Crassostrea gigas]
isotig15482	1454	1	18	4.4604	Up	7e-07	hypothetical protein LMJF_22_1700 [Leishmania major strain Friedlin] >gi|68224205|emb|CAJ04956.1| hypothetical protein LMJF_22_1700 [Leishmania major strain Friedlin]
isotig13913	1797	1	18	4.4603	Up	2e-87	hypothetical protein DAPPUDRAFT_307454 [Daphnia pulex]
isotig11850	2605	10	179	4.4523	Up	2e-43	PREDICTED: low density lipoprotein receptor adapter protein 1-like [Megachile rotundata]
isotig12301	2371	6	104	4.4059	Up	8e-77	hypothetical protein DAPPUDRAFT_41601 [Daphnia pulex]
isotig08986	718	6	103	4.392	Up	--	--
isotig03165	1206	4	68	4.3779	Up	--	--
isotig09213	814	1	17	4.3779	Up	--	--
isotig14862	1582	1	17	4.3779	Up	--	--
isotig17359	1166	1	17	4.3779	Up	--	--
isotig17610	1131	1	17	4.3779	Up	--	--
isotig19014	952	1	17	4.3779	Up	--	--
isotig21289	700	1	17	4.3779	Up	2e-40	GI19579 [Drosophila mojavensis] >gi|193909571|gb|EDW08438.1| GI19579 [Drosophila mojavensis]
isotig10127	5404	9	150	4.3494	Up	0	PREDICTED: limkain-b1-like [Megachile rotundata]
isotig02457	2456	10	165	4.3348	Up	2e-32	Cyclin-dependent kinases regulatory subunit 1 [Acromyrmex echinatior]
isotig14703	1611	4	66	4.3348	Up	4e-79	glucosyl/glucuronosyl transferases [Aedes aegypti] >gi|108881418|gb|EAT45643.1| AAEL003102-PA [Aedes aegypti]
isotig18609	1000	3	49	4.3202	Up	2e-29	hypothetical protein DAPPUDRAFT_231317 [Daphnia pulex]
isotig06033	2338	7	114	4.316	Up	6e-75	hypothetical protein DAPPUDRAFT_301610 [Daphnia pulex]
isotig12859	2130	15	243	4.3084	Up	1e-108	Glycine N-methyltransferase [Harpegnathos saltator]
isotig11497	2860	6	97	4.3054	Up	4e-64	PREDICTED: coiled-coil domain-containing protein 77-like [Oreochromis niloticus]
isotig07774	973	1	16	4.2905	Up	1e-59	hypothetical protein TcasGA2_TC011024 [Tribolium castaneum]
isotig12418	2313	1	16	4.2905	Up	6e-16	PREDICTED: cubilin-like [Oreochromis niloticus]
isotig12810	2152	1	16	4.2905	Up	1e-85	PREDICTED: protein lethal(2)denticleless-like [Bombus impatiens]
isotig17586	1130	1	16	4.2905	Up	6e-21	MGC84188 protein [Xenopus laevis] >gi|51704126|gb|AAH81145.1| MGC84188 protein [Xenopus laevis]
isotig19932	846	1	16	4.2905	Up	--	--
isotig20766	762	1	16	4.2905	Up	--	--
isotig15970	1366	2	32	4.2904	Up	--	--
isotig07000	2280	1	16	4.2904	Up	2e-142	ERGIC-53 protein precursor, putative [Pediculus humanus corporis] >gi|212506019|gb|EEB10350.1| ERGIC-53 protein precursor, putative [Pediculus humanus corporis]
isotig14627	1629	1	16	4.2904	Up	--	--
isotig18717	985	1	16	4.2904	Up	1e-08	PREDICTED: hypothetical protein LOC100679751 [Nasonia vitripennis]
isotig19819	860	1	16	4.2904	Up	--	--
isotig21395	679	1	16	4.2904	Up	--	--
isotig10232	4940	8	124	4.2447	Up	0	hypothetical protein DAPPUDRAFT_44591 [Daphnia pulex]
isotig13969	1782	2	31	4.2447	Up	8e-19	PREDICTED: THAP domain-containing protein 3-like [Strongylocentrotus purpuratus]
isotig05257	607	2	31	4.2446	Up	4e-11	PREDICTED: deleted in malignant brain tumors 1 protein-like [Cricetulus griseus]
isotig18739	979	2	31	4.2446	Up	--	--
isotig12867	2131	51	778	4.2217	Up	8e-138	PREDICTED: similar to vesicle amine transport protein [Tribolium castaneum] >gi|270009800|gb|EFA06248.1| hypothetical protein TcasGA2_TC009106 [Tribolium castaneum]
isotig13157	2028	5	76	4.2165	Up	5e-104	PREDICTED: histone H4 transcription factor [Gallus gallus]
isotig10951	3429	8	121	4.2093	Up	1e-174	PREDICTED: hypothetical protein LOC100159331 [Acyrthosiphon pisum]
isotig00608	1042	2	30	4.1974	Up	--	--
isotig15975	1371	1	15	4.1974	Up	1e-34	PREDICTED: ankyrin repeat domain-containing protein 56-like, partial [Acyrthosiphon pisum]
isotig00649	552	2	30	4.1973	Up	--	--
isotig06777	3193	1	15	4.1973	Up	4e-40	Transport and Golgi organization protein 11 [Harpegnathos saltator]
isotig16744	1250	1	15	4.1973	Up	--	--
isotig16909	1224	1	15	4.1973	Up	--	--
isotig19885	854	1	15	4.1973	Up	1e-51	glutathione peroxidase [Metapenaeus ensis] >gi|171189513|gb|ACB42237.1| glutathione peroxidase [Metapenaeus ensis]
isotig21545	667	1	15	4.1973	Up	--	--
isotig11186	3144	16	235	4.167	Up	3e-178	PREDICTED: kinesin-like protein KIF23-like [Megachile rotundata]
isotig05872	2203	2	29	4.1484	Up	8e-50	Transcription initiation factor TFIID subunit 11 [Acromyrmex echinatior]
isotig08832	788	3	43	4.1318	Up	3e-37	chloride channel, putative [Ixodes scapularis] >gi|215490978|gb|EEC00619.1| chloride channel, putative [Ixodes scapularis]
isotig12673	2201	11	157	4.1256	Up	4e-96	GG22097 [Drosophila erecta] >gi|190658209|gb|EDV55422.1| GG22097 [Drosophila erecta]
isotig11641	2749	8	112	4.0978	Up	7e-160	JHE-like carboxylesterase 1 [Pandalopsis japonica]
isotig11834	2616	4	56	4.0978	Up	2e-39	serine proteinase homologue [Marsupenaeus japonicus]
isotig14132	1734	4	56	4.0978	Up	--	--
isotig06122	1253	3	42	4.0978	Up	--	--
contig00029	688	1	14	4.0978	Up	--	--
isotig03763	989	1	14	4.0978	Up	5e-71	Sex-lethal-like protein [Acromyrmex echinatior]
isotig06039	1137	1	14	4.0978	Up	--	--
isotig08907	1285	1	14	4.0978	Up	--	--
isotig15245	1500	1	14	4.0978	Up	3e-26	Cubilin [Crassostrea gigas]
isotig15712	1415	1	14	4.0978	Up	5e-50	cAMP and cAMP-inhibited cGMP 3&apos;,5&apos;-cyclic phosphodiesterase 10A [Culex quinquefasciatus] >gi|167869041|gb|EDS32424.1| cAMP and cAMP-inhibited cGMP 3&apos;,5&apos;-cyclic phosphodiesterase 10A [Culex quinquefasciatus]
isotig17606	1133	1	14	4.0978	Up	2e-17	Putative RNA-binding protein 18 [Crassostrea gigas]
isotig17898	1093	1	14	4.0978	Up	9e-91	PREDICTED: phosphoribosylformylglycinamidine synthase [Apis mellifera]
isotig19433	902	1	14	4.0978	Up	9e-08	hypothetical protein SINV_04255 [Solenopsis invicta]
isotig20379	800	1	14	4.0978	Up	--	--
isotig20911	741	1	14	4.0978	Up	--	--
isotig11978	2533	26	354	4.0576	Up	1e-34	GJ19442 [Drosophila virilis] >gi|194150100|gb|EDW65791.1| GJ19442 [Drosophila virilis]
isotig13634	1873	3	40	4.0274	Up	2e-11	Protein LGC-52 [Caenorhabditis elegans] >gi|50470603|emb|CAB60529.2| Protein LGC-52 [Caenorhabditis elegans]
isotig10069	5805	28	373	4.0261	Up	0	ABC protein, subfamily ABCG [Daphnia pulex]
isotig12014	2516	17	223	4.0039	Up	2e-55	GJ16792 [Drosophila virilis] >gi|194146697|gb|EDW62416.1| GJ16792 [Drosophila virilis]
isotig17030	1208	2	26	3.9909	Up	--	--
isotig11864	2595	62	795	3.9711	Up	1e-152	cyclin B [Marsupenaeus japonicus]
isotig12759	2173	38	478	3.9434	Up	0	cyclin A [Penaeus monodon]
isotig11701	2705	9	113	3.9407	Up	7e-174	PREDICTED: protein neuralized-like [Bombus terrestris]
isotig10703	3772	13	161	3.9209	Up	0	Solute carrier family 12 member 9 [Harpegnathos saltator]
isotig13589	1886	9	110	3.9019	Up	2e-38	predicted protein [Nematostella vectensis] >gi|156211934|gb|EDO33018.1| predicted protein [Nematostella vectensis]
isotig16940	1220	15	183	3.8993	Up	--	--
isotig12285	2383	4	48	3.8754	Up	1e-09	RNA-binding region RNP-1 domain-containing protein [Dictyostelium discoideum AX4] >gi|60466725|gb|EAL64776.1| RNA-binding region RNP-1 domain-containing protein [Dictyostelium discoideum AX4]
isotig19266	922	3	36	3.8754	Up	--	--
isotig06325	5136	2	24	3.8753	Up	4e-137	hypothetical protein DAPPUDRAFT_308837 [Daphnia pulex]
isotig07547	2528	9	107	3.862	Up	1e-67	dynein light chain roadblock-type 2 [Cherax quadricarinatus]
isotig12488	2286	4	46	3.814	Up	4e-71	PREDICTED: similar to Protein FAM102A (Early estrogen-induced gene 1 protein) [Tribolium castaneum]
isotig08441	1638	2	23	3.814	Up	2e-110	hypothetical protein SINV_00633 [Solenopsis invicta]
isotig10614	3903	8	91	3.7983	Up	4e-07	hypothetical protein DAPPUDRAFT_320085 [Daphnia pulex]
isotig07316	1623	3	34	3.793	Up	2e-68	Calponin-3 [Caligus clemensi]
isotig14228	1724	10	113	3.7887	Up	6e-07	GH22120 [Drosophila grimshawi] >gi|193895755|gb|EDV94621.1| GH22120 [Drosophila grimshawi]
isotig14012	1773	4	45	3.7823	Up	2e-07	Kinesin motor domain containing protein [Plasmodium vivax Sal-1] >gi|148802855|gb|EDL44254.1| Kinesin motor domain containing protein [Plasmodium vivax]
isotig10294	4782	38	427	3.7806	Up	0	RecName: Full=Annulin; AltName: Full=Protein-glutamine gamma-glutamyltransferase; AltName: Full=Transglutaminase >gi|160839|gb|AAA29806.1| annulin [Schistocerca americana]
isotig16088	1354	6	67	3.7716	Up	1e-15	PREDICTED: hypothetical protein LOC100644357 [Bombus terrestris]
isotig12415	2323	4	44	3.7499	Up	6e-24	hypothetical protein BRAFLDRAFT_66354 [Branchiostoma floridae] >gi|229282492|gb|EEN53241.1| hypothetical protein BRAFLDRAFT_66354 [Branchiostoma floridae]
isotig14724	1610	2	22	3.7499	Up	4e-43	prenyltransferase-like protein [Daphnia pulex]
isotig17357	1168	2	22	3.7499	Up	--	--
isotig13121	2037	6	65	3.7279	Up	2e-25	PREDICTED: BTB/POZ domain-containing protein 2-like [Bombus terrestris]
isotig12465	2295	4	43	3.7167	Up	2e-44	hypothetical protein EAI_07143 [Harpegnathos saltator]
isotig11143	3183	11	118	3.7137	Up	1e-06	hypothetical protein [Trypanosoma cruzi strain CL Brener] >gi|70875278|gb|EAN88854.1| hypothetical protein, conserved [Trypanosoma cruzi]
isotig10420	4372	6	64	3.7055	Up	8e-15	Transient receptor potential cation channel subfamily A member 1-like protein [Crassostrea gigas]
isotig07981	2058	3	32	3.7055	Up	--	--
isotig14037	1769	10	106	3.6964	Up	1e-11	PREDICTED: MD-2-related lipid-recognition protein-like, partial [Nasonia vitripennis]
isotig04247	1483	5	53	3.6964	Up	3e-11	sun-cor steroid hormone receptor co-repressor, putative [Ixodes scapularis] >gi|215491184|gb|EEC00825.1| sun-cor steroid hormone receptor co-repressor, putative [Ixodes scapularis]
isotig10996	3376	5	53	3.6964	Up	2e-80	PREDICTED: serine/threonine-protein kinase Nek4-like isoform 1 [Monodelphis domestica]
isotig18077	1071	4	42	3.6828	Up	2e-61	AAEL000042-PA [Aedes aegypti]
isotig07514	1915	2	21	3.6828	Up	5e-06	conserved hypothetical protein [Pediculus humanus corporis] >gi|212508596|gb|EEB12229.1| conserved hypothetical protein [Pediculus humanus corporis]
isotig07593	2443	2	21	3.6828	Up	2e-30	PREDICTED: v-mos Moloney murine sarcoma viral oncogene homolog [Saccoglossus kowalevskii]
isotig09215	962	2	21	3.6828	Up	4e-17	PREDICTED: extracellular calcium-sensing receptor-like [Xenopus (Silurana) tropicalis]
isotig12005	2519	2	21	3.6828	Up	1e-07	hypothetical protein PTSG_12019 [Salpingoeca sp. ATCC 50818]
isotig12341	2358	2	21	3.6828	Up	1e-26	hypothetical protein BRAFLDRAFT_130906 [Branchiostoma floridae] >gi|229297467|gb|EEN68103.1| hypothetical protein BRAFLDRAFT_130906 [Branchiostoma floridae]
isotig22343	258	2	21	3.6828	Up	--	--
isotig11842	2606	5	51	3.6409	Up	--	--
isotig12624	2212	12	121	3.6244	Up	4e-99	serine proteinase 1 [Portunus trituberculatus]
isotig11250	3085	16	160	3.6124	Up	6e-30	GLE1 RNA export mediator-like [Danio rerio]
isotig14202	1731	2	20	3.6124	Up	--	--
isotig15412	1467	2	20	3.6124	Up	1e-34	PREDICTED: 28S ribosomal protein S10, mitochondrial-like [Megachile rotundata]
isotig15924	1379	2	20	3.6124	Up	1e-131	chitinase [Scylla serrata]
isotig18798	977	2	20	3.6124	Up	--	--
isotig19462	900	2	20	3.6124	Up	1e-73	hypothetical protein TRIADDRAFT_57191 [Trichoplax adhaerens] >gi|190583646|gb|EDV23716.1| hypothetical protein TRIADDRAFT_57191 [Trichoplax adhaerens]
isotig19826	860	2	20	3.6124	Up	--	--
isotig20547	783	2	20	3.6124	Up	--	--
isotig12777	2154	10	97	3.5684	Up	5e-15	RING finger protein 4 [Anoplopoma fimbria]
isotig07017	3897	8	77	3.5572	Up	1e-08	putative VPS9-ankyrin repeat-containing protein [Bombyx mori]
isotig04695	1033	2	19	3.5384	Up	--	--
isotig12306	2376	7	66	3.5275	Up	8e-25	crustacean female sex hormonoe, partial [Carcinus maenas]
isotig15291	1489	7	66	3.5275	Up	4e-124	hypothetical protein DAPPUDRAFT_305395 [Daphnia pulex]
isotig14454	1670	5	47	3.5231	Up	6e-79	hypothetical protein KGM_00604 [Danaus plexippus]
isotig13696	1859	28	262	3.5165	Up	0	glutamine synthetase 2 [Procambarus clarkii]
isotig11930	2556	6	56	3.5129	Up	1e-148	Coiled-coil domain-containing protein 6 [Acromyrmex echinatior]
isotig07344	1974	3	28	3.5128	Up	--	--
isotig14635	1626	3	28	3.5128	Up	2e-143	PREDICTED: succinate-semialdehyde dehydrogenase, mitochondrial [Otolemur garnettii]
isotig14438	1676	10	93	3.5077	Up	1e-35	PREDICTED: similar to apolipoprotein D [Tribolium castaneum] >gi|270008943|gb|EFA05391.1| hypothetical protein TcasGA2_TC015563 [Tribolium castaneum]
isotig07239	2674	10	92	3.4921	Up	0	PREDICTED: similar to mannosyltransferase 1, putative [Tribolium castaneum]
isotig14896	1573	5	46	3.4921	Up	8e-46	PREDICTED: ras-related protein RabJ-like [Nasonia vitripennis]
isotig02815	2227	6	55	3.4868	Up	--	--
isotig13249	1993	4	36	3.4604	Up	1e-171	scavenger receptor class B, croquemort type [Marsupenaeus japonicus]
isotig10800	3627	3	27	3.4604	Up	1e-42	suppressor of cytokine signaling-2 like protein [Marsupenaeus japonicus]
isotig12735	2176	3	27	3.4604	Up	5e-83	zinc finger protein, putative [Pediculus humanus corporis] >gi|212510155|gb|EEB13370.1| zinc finger protein, putative [Pediculus humanus corporis]
isotig04897	3370	2	18	3.4604	Up	2e-80	PREDICTED: hypothetical protein LOC100650747 [Bombus terrestris]
isotig06829	3407	2	18	3.4604	Up	2e-71	Putative deoxyribonuclease TATDN2 [Crassostrea gigas]
isotig14092	1753	2	18	3.4604	Up	6e-19	hypothetical protein AND_07878 [Anopheles darlingi]
isotig14548	1640	2	18	3.4604	Up	--	--
isotig14847	1583	2	18	3.4604	Up	1e-45	hypothetical protein BRAFLDRAFT_77017 [Branchiostoma floridae] >gi|229295571|gb|EEN66217.1| hypothetical protein BRAFLDRAFT_77017 [Branchiostoma floridae]
isotig14975	1548	2	18	3.4604	Up	1e-13	PREDICTED: hypothetical protein [Ciona intestinalis]
isotig18708	988	10	89	3.4443	Up	1e-21	CDGSH iron sulfur domain 3 [Mus musculus] >gi|187955420|gb|AAI47740.1| CDGSH iron sulfur domain 3 [Mus musculus] >gi|223461799|gb|AAI47743.1| CDGSH iron sulfur domain 3 [Mus musculus]
isotig05464	1384	8	71	3.4402	Up	2e-64	cyclic AMP-regulated protein like protein [Marsupenaeus japonicus]
isotig12638	2211	6	53	3.4334	Up	9e-31	PREDICTED: syntaxin-1A-like [Metaseiulus occidentalis]
isotig16262	1325	6	53	3.4334	Up	3e-37	UPF0538 protein C2orf76-like protein [Crassostrea gigas]
isotig13126	2037	43	379	3.4302	Up	0	AICAR transformylase [Glossina morsitans morsitans]
isotig10161	5201	10	88	3.428	Up	1e-112	ABC transporter, subfamily ABCB/MDR [Daphnia pulex]
isotig22100	501	8	70	3.4197	Up	--	--
isotig11899	2574	4	35	3.4197	Up	3e-118	PREDICTED: pancreatic triacylglycerol lipase-like [Acyrthosiphon pisum]
isotig12177	2431	4	35	3.4197	Up	0	PREDICTED: actin-binding protein IPP-like [Megachile rotundata]
isotig12099	2469	51	442	3.4059	Up	6e-158	PREDICTED: aspartate aminotransferase, cytoplasmic-like [Nasonia vitripennis]
contig01513	791	3	26	3.4059	Up	6e-28	predicted protein [Nematostella vectensis] >gi|156210682|gb|EDO31838.1| predicted protein [Nematostella vectensis]
isotig06525	4134	3	26	3.4059	Up	0	conserved hypothetical protein [Pediculus humanus corporis] >gi|212509576|gb|EEB12945.1| conserved hypothetical protein [Pediculus humanus corporis]
isotig10241	4927	13	112	3.3974	Up	8e-19	hypothetical protein BRAFLDRAFT_126919 [Branchiostoma floridae] >gi|229288929|gb|EEN59620.1| hypothetical protein BRAFLDRAFT_126919 [Branchiostoma floridae]
isotig13115	2040	18	155	3.3967	Up	1e-89	AGAP008143-PA [Anopheles gambiae str. PEST] >gi|157014990|gb|EAA12399.4| AGAP008143-PA [Anopheles gambiae str. PEST]
isotig12887	2123	5	43	3.3948	Up	2e-59	PREDICTED: oxidoreductase NAD-binding domain-containing protein 1-like isoform 2 [Strongylocentrotus purpuratus]
isotig14673	1619	5	43	3.3948	Up	1e-87	conserved hypothetical protein [Pediculus humanus corporis] >gi|212511359|gb|EEB14363.1| conserved hypothetical protein [Pediculus humanus corporis]
isotig07717	1870	2	17	3.3779	Up	6e-06	hypothetical protein TcasGA2_TC006837 [Tribolium castaneum]
isotig14751	1597	2	17	3.3779	Up	6e-108	hypothetical protein [Amblyomma maculatum]
isotig16972	1215	2	17	3.3779	Up	5e-162	Mitogen-activated protein kinase kinase kinase 9 [Harpegnathos saltator]
isotig17198	1190	2	17	3.3779	Up	7e-06	Spectrin alpha chain [Camponotus floridanus]
isotig17343	1169	2	17	3.3779	Up	--	--
isotig10371	4511	12	101	3.3637	Up	1e-61	Histone-lysine N-methyltransferase pr-set7 [Camponotus floridanus]
isotig12672	2200	13	108	3.3449	Up	5e-126	PREDICTED: alpha-1,3/1,6-mannosyltransferase ALG2-like [Oreochromis niloticus]
isotig21297	702	13	108	3.3449	Up	1e-68	PREDICTED: oligoribonuclease, mitochondrial [Saimiri boliviensis boliviensis]
isotig14903	1573	4	33	3.3349	Up	9e-08	PREDICTED: hypothetical protein LOC100679333 [Nasonia vitripennis]
isotig14416	1683	5	41	3.3261	Up	2e-37	PREDICTED: transcription elongation factor A N-terminal and central domain-containing protein 2-like [Nomascus leucogenys]
isotig16075	1354	5	41	3.3261	Up	5e-32	PREDICTED: baculoviral IAP repeat-containing protein 3-like [Bombus terrestris]
isotig11346	2991	23	188	3.3215	Up	0	hypothetical protein BRAFLDRAFT_60329 [Branchiostoma floridae] >gi|229292225|gb|EEN62890.1| hypothetical protein BRAFLDRAFT_60329 [Branchiostoma floridae]
isotig11071	3267	6	48	3.2905	Up	7e-19	unnamed protein product, partial [Leishmania mexicana MHOM/GT/2001/U1103] >gi|356491463|emb|CBZ40972.1| unnamed protein product, partial [Leishmania mexicana MHOM/GT/2001/U1103]
isotig18319	1039	5	40	3.2905	Up	--	--
isotig16500	1286	4	32	3.2905	Up	1e-67	hypothetical protein DAPPUDRAFT_302543 [Daphnia pulex]
isotig12862	2127	3	24	3.2905	Up	1e-08	Bardet-Biedl syndrome 10 [Xenopus laevis] >gi|58402674|gb|AAH89253.1| MGC84945 protein [Xenopus laevis]
isotig14821	1591	5	40	3.2904	Up	1e-84	PREDICTED: RING finger and transmembrane domain-containing protein 2-like [Acyrthosiphon pisum]
isotig07686	1777	2	16	3.2904	Up	--	--
isotig08324	1220	2	16	3.2904	Up	8e-19	GL23063 [Drosophila persimilis] >gi|198457488|ref|XP_002136243.1| GA24051 [Drosophila pseudoobscura pseudoobscura] >gi|194102996|gb|EDW25039.1| GL23063 [Drosophila persimilis] >gi|198142534|gb|EDY71269.1| GA24051 [Drosophila pseudoobscura pseudoobscura]
isotig14240	1721	2	16	3.2904	Up	4e-20	proteophosphoglycan 5 [Leishmania major strain Friedlin] >gi|323363677|emb|CBZ12682.1| proteophosphoglycan 5 [Leishmania major strain Friedlin]
isotig11210	3119	18	142	3.2703	Up	2e-07	viral A-type inclusion protein [Trichomonas vaginalis G3]
isotig13982	1783	8	63	3.2677	Up	--	--
isotig08550	971	11	86	3.2573	Up	6e-40	PREDICTED: transcription initiation factor IIA subunit 2-like [Megachile rotundata]
isotig14292	1705	5	39	3.2539	Up	6e-36	PREDICTED: hypothetical protein LOC726303 [Apis mellifera]
isotig11006	3357	8	62	3.2446	Up	5e-59	PREDICTED: uncharacterized protein LOC100879966 [Megachile rotundata]
isotig13353	1960	8	62	3.2446	Up	1e-13	GE10362 [Drosophila yakuba] >gi|194184505|gb|EDW98116.1| GE10362 [Drosophila yakuba]
isotig06718	3300	4	31	3.2446	Up	5e-62	tetraspanin 97e [Culex quinquefasciatus] >gi|167878979|gb|EDS42362.1| tetraspanin 97e [Culex quinquefasciatus]
isotig17815	1106	4	31	3.2446	Up	4e-86	hypothetical protein DAPPUDRAFT_311351 [Daphnia pulex]
isotig13287	1976	16	122	3.2212	Up	1e-82	hypothetical protein BRAFLDRAFT_87819 [Branchiostoma floridae] >gi|229294960|gb|EEN65608.1| hypothetical protein BRAFLDRAFT_87819 [Branchiostoma floridae]
isotig10833	3575	55	418	3.2165	Up	0	protein singed, putative [Pediculus humanus corporis] >gi|212506942|gb|EEB11002.1| protein singed, putative [Pediculus humanus corporis]
isotig12874	2121	31	234	3.2066	Up	2e-47	hypothetical protein DAPPUDRAFT_229417 [Daphnia pulex]
isotig11379	2961	15	113	3.2037	Up	4e-115	mitochondrial glutamate carrier, putative [Pediculus humanus corporis] >gi|212512533|gb|EEB15276.1| mitochondrial glutamate carrier, putative [Pediculus humanus corporis]
isotig14985	1556	12	90	3.1973	Up	5e-93	purple acid phosphatase, putative [Ixodes scapularis] >gi|215510411|gb|EEC19864.1| purple acid phosphatase, putative [Ixodes scapularis]
isotig12100	2468	4	30	3.1973	Up	8e-06	PREDICTED: DNA replication licensing factor MCM8 [Apis mellifera]
isotig13556	1904	4	30	3.1973	Up	5e-40	MPV17 mitochondrial membrane protein-like [Acyrthosiphon pisum] >gi|239787933|dbj|BAH70668.1| ACYPI000120 [Acyrthosiphon pisum]
contig00235	596	16	119	3.1853	Up	--	--
isotig12278	2387	5	37	3.178	Up	1e-74	PREDICTED: serine/threonine-protein kinase pim-3 [Papio anubis]
isotig15575	1438	3	22	3.1649	Up	3e-103	hypothetical protein TcasGA2_TC005649 [Tribolium castaneum]
isotig17010	1213	22	161	3.1619	Up	4e-169	fructose 1,6-bisphosphatase [Marsupenaeus japonicus]
isotig14446	1672	4	29	3.1484	Up	1e-74	RNA exonuclease 4 [Lepeophtheirus salmonis]
isotig07192	2269	5	36	3.1385	Up	3e-37	cytochrome b5 [Ixodes pacificus]
isotig11589	2785	5	36	3.1385	Up	1e-70	PREDICTED: protein-associating with the carboxyl-terminal domain of ezrin-like [Bombus terrestris]
isotig13448	1935	5	36	3.1384	Up	1e-19	RNA binding motif protein 7 (predicted), isoform CRA_b [Rattus norvegicus]
isotig17955	1085	35	251	3.1327	Up	3e-117	hypothetical protein DAPPUDRAFT_222210 [Daphnia pulex]
isotig11462	2889	16	114	3.1233	Up	0	hypothetical protein DAPPUDRAFT_307928 [Daphnia pulex]
isotig18523	1011	10	71	3.1183	Up	1e-25	unknown [Dendroctonus ponderosae]
isotig11917	2567	8	56	3.0978	Up	1e-54	PREDICTED: protein NEDD1 isoform 4 [Pan troglodytes]
isotig18801	977	8	56	3.0978	Up	2e-58	selenium-dependent glutathione peroxidase [Procambarus clarkii]
isotig11812	2625	4	28	3.0978	Up	3e-164	PREDICTED: extracellular matrix protein FRAS1-like [Xenopus (Silurana) tropicalis]
isotig14402	1685	3	21	3.0978	Up	5e-12	hypothetical protein TcasGA2_TC009450 [Tribolium castaneum]
isotig15559	1440	3	21	3.0978	Up	5e-20	hypothetical protein [Monosiga brevicollis MX1] >gi|163771121|gb|EDQ84793.1| predicted protein [Monosiga brevicollis MX1]
isotig12137	2445	5	34	3.056	Up	--	--
isotig16184	1340	5	34	3.056	Up	9e-91	PREDICTED: dehydrodolichyl diphosphate synthase-like [Strongylocentrotus purpuratus]
isotig10958	3426	10	67	3.0346	Up	1e-15	PREDICTED: similar to AGAP002517-PA [Tribolium castaneum] >gi|270002533|gb|EEZ98980.1| hypothetical protein TcasGA2_TC004841 [Tribolium castaneum]
isotig12074	2480	12	80	3.0274	Up	5e-61	PREDICTED: similar to CG12393 CG12393-PA [Tribolium castaneum] >gi|270012534|gb|EFA08982.1| hypothetical protein TcasGA2_TC006689 [Tribolium castaneum]
isotig13848	1817	9	60	3.0274	Up	1e-36	Transmembrane protein 18 [Camponotus floridanus]
isotig08423	1568	3	20	3.0274	Up	5e-37	PREDICTED: hypothetical protein LOC100164358 [Acyrthosiphon pisum]
isotig18780	980	3	20	3.0274	Up	--	--
isotig12445	2306	14	93	3.0223	Up	4e-98	PREDICTED: similar to solute carrier family 25, member 38 [Tribolium castaneum] >gi|270011349|gb|EFA07797.1| hypothetical protein TcasGA2_TC005358 [Tribolium castaneum]
isotig17009	1214	14	93	3.0223	Up	4e-58	hypothetical protein DAPPUDRAFT_307758 [Daphnia pulex]
isotig11774	2653	5	33	3.0129	Up	4e-161	hypothetical protein DAPPUDRAFT_306563 [Daphnia pulex]
isotig12315	2364	7	46	3.0067	Up	3e-07	zinc finger protein DHHC domain containing protein, putative [Pediculus humanus corporis] >gi|212505413|gb|EEB09874.1| zinc finger protein DHHC domain containing protein, putative [Pediculus humanus corporis]
isotig12509	2276	7	46	3.0067	Up	0	hypothetical protein BRAFLDRAFT_60331 [Branchiostoma floridae] >gi|229292231|gb|EEN62896.1| hypothetical protein BRAFLDRAFT_60331 [Branchiostoma floridae]
isotig13958	1784	4	26	2.9909	Up	--	--
isotig14781	1598	4	26	2.9909	Up	3e-98	L-allo-threonine aldolase, putative [Pediculus humanus corporis] >gi|212514058|gb|EEB16442.1| L-allo-threonine aldolase, putative [Pediculus humanus corporis]
isotig15400	1467	4	26	2.9909	Up	6e-66	pentatricopeptide repeat-containing protein, putative [Ixodes scapularis] >gi|215504996|gb|EEC14490.1| pentatricopeptide repeat-containing protein, putative [Ixodes scapularis]
isotig17144	1196	15	97	2.9835	Up	7e-23	PREDICTED: protein SLC7A6OS-like [Anolis carolinensis]
isotig13801	1831	10	64	2.9685	Up	6e-19	UPF0739 protein C1orf74 homolog [Xenopus laevis]
isotig05824	2611	5	32	2.9685	Up	2e-109	hypothetical protein DAPPUDRAFT_306210 [Daphnia pulex]
isotig11366	2973	37	235	2.9575	Up	1e-67	unnamed protein product [Tetraodon nigroviridis]
isotig13749	1846	9	57	2.9534	Up	1e-39	AAEL001815-PA [Aedes aegypti]
isotig13704	1859	3	19	2.9534	Up	3e-06	Coiled-coil domain-containing protein 52 [Crassostrea gigas]
isotig14858	1578	3	19	2.9534	Up	2e-116	PREDICTED: similar to conserved hypothetical protein [Tribolium castaneum] >gi|270013322|gb|EFA09770.1| hypothetical protein TcasGA2_TC011911 [Tribolium castaneum]
isotig10810	3614	30	189	2.9458	Up	7e-166	hypothetical protein DAPPUDRAFT_306714 [Daphnia pulex]
isotig11932	2555	7	44	2.9425	Up	4e-42	PREDICTED: tigger transposable element-derived protein 3-like [Cavia porcellus]
isotig13767	1839	7	44	2.9425	Up	8e-99	PREDICTED: similar to zinc binding dehydrogenase [Tribolium castaneum] >gi|270012629|gb|EFA09077.1| hypothetical protein TcasGA2_TC006794 [Tribolium castaneum]
isotig11169	3161	9	56	2.9279	Up	3e-100	hypothetical protein DAPPUDRAFT_47172 [Daphnia pulex]
isotig11108	3230	23	143	2.9268	Up	4e-178	hypothetical protein DAPPUDRAFT_307611 [Daphnia pulex]
isotig12006	2520	14	87	2.926	Up	0	hypothetical protein DAPPUDRAFT_307153 [Daphnia pulex]
isotig11630	2757	10	62	2.9227	Up	6e-93	PREDICTED: sugar phosphate exchanger 3-like [Strongylocentrotus purpuratus]
isotig13459	1931	5	31	2.9227	Up	5e-25	PREDICTED: zinc finger protein 850-like [Monodelphis domestica]
isotig14613	1631	5	31	2.9227	Up	3e-61	PREDICTED: golgi SNAP receptor complex member 2-like [Saccoglossus kowalevskii]
isotig13790	1833	11	68	2.9185	Up	1e-72	hypothetical protein DAPPUDRAFT_230557 [Daphnia pulex]
isotig14974	1560	6	37	2.9149	Up	--	--
isotig17495	1149	7	43	2.9094	Up	4e-85	PREDICTED: d-erythrulose reductase-like [Anolis carolinensis]
isotig19094	943	7	43	2.9094	Up	6e-66	PREDICTED: similar to elongation factor ts [Tribolium castaneum] >gi|270006739|gb|EFA03187.1| hypothetical protein TcasGA2_TC013107 [Tribolium castaneum]
isotig11891	2575	9	55	2.9019	Up	1e-78	PREDICTED: RNA polymerase I-specific transcription initiation factor RRN3 isoform 1 [Gallus gallus]
isotig14261	1717	12	73	2.8953	Up	3e-50	nucleoporin NUP53 [Danio rerio] >gi|82186495|sp|Q6P6X9.1|NUP53_DANRE RecName: Full=Nucleoporin NUP53; AltName: Full=35 kDa nucleoporin; AltName: Full=Nuclear pore complex protein Nup53; AltName: Full=Nucleoporin Nup35 >gi|38303963|gb|AAH61958.1| Zgc:65979 [Danio rerio] >gi|169146078|emb|CAQ14742.1| novel protein (zgc:65979) [Danio rerio]
isotig13221	2003	7	42	2.8754	Up	1e-93	PREDICTED: HIV Tat-specific factor 1 homolog [Apis florea]
isotig16519	1282	6	36	2.8754	Up	--	--
isotig13357	1959	4	24	2.8754	Up	--	--
isotig13617	1882	4	24	2.8754	Up	1e-76	hypothetical protein DAPPUDRAFT_301637 [Daphnia pulex]
isotig12328	2358	3	18	2.8754	Up	7e-127	Tubulin polyglutamylase TTLL5 [Crassostrea gigas]
isotig19784	865	3	18	2.8754	Up	--	--
isotig21469	680	3	18	2.8754	Up	--	--
isotig10621	3904	25	149	2.8658	Up	1e-54	PREDICTED: similar to AGAP011342-PA [Tribolium castaneum] >gi|270005473|gb|EFA01921.1| hypothetical protein TcasGA2_TC007531 [Tribolium castaneum]
isotig12535	2270	155	923	2.8645	Up	2e-33	hypothetical protein DAPPUDRAFT_303532 [Daphnia pulex]
isotig11189	3140	29	171	2.8503	Up	0	hypothetical protein DAPPUDRAFT_63917 [Daphnia pulex]
isotig12879	2127	8	47	2.845	Up	1e-70	neuferricin precursor [Mus musculus] >gi|81862423|sp|Q5SSH8.1|NEUFC_MOUSE RecName: Full=Neuferricin; AltName: Full=Cytochrome b5 domain-containing protein 2; Flags: Precursor >gi|56206447|emb|CAI25189.1| cytochrome b5 domain containing 2 [Mus musculus]
isotig14905	1575	7	41	2.8406	Up	1e-50	PREDICTED: similar to CG9967 CG9967-PA [Tribolium castaneum]
isotig18982	957	7	41	2.8406	Up	2e-38	hypothetical protein DAPPUDRAFT_307367 [Daphnia pulex]
isotig12780	2164	13	76	2.8379	Up	2e-111	hypothetical protein DAPPUDRAFT_43721 [Daphnia pulex]
isotig06485	4183	6	35	2.8348	Up	1e-09	unnamed protein product [Oikopleura dioica]
isotig13032	2071	5	29	2.8265	Up	1e-107	PREDICTED: clathrin interactor 1-like [Megachile rotundata]
isotig16536	1276	5	29	2.8265	Up	2e-75	AAEL010333-PA [Aedes aegypti]
isotig10495	4171	39	226	2.8252	Up	4e-146	hypothetical protein BRAFLDRAFT_125071 [Branchiostoma floridae] >gi|229293602|gb|EEN64261.1| hypothetical protein BRAFLDRAFT_125071 [Branchiostoma floridae]
isotig04895	3578	4	23	2.814	Up	1e-135	PREDICTED: poly(rC)-binding protein 3-like [Nasonia vitripennis]
isotig15097	1529	4	23	2.814	Up	4e-61	Methyltransferase-like protein 11A [Camponotus floridanus]
isotig10994	3378	11	63	2.8083	Up	0	PREDICTED: protein unc-45 homolog B-like [Nasonia vitripennis]
isotig18447	1022	7	40	2.805	Up	3e-07	hypothetical protein BRAFLDRAFT_104189 [Branchiostoma floridae] >gi|229299496|gb|EEN70115.1| hypothetical protein BRAFLDRAFT_104189 [Branchiostoma floridae]
isotig12790	2161	6	34	2.793	Up	--	--
isotig16373	1306	6	34	2.7929	Up	1e-103	hypothetical protein DAPPUDRAFT_228440 [Daphnia pulex]
isotig07810	1579	17	96	2.7879	Up	2e-10	PREDICTED: microtubule-associated protein Jupiter-like isoform 1 [Bombus impatiens]
isotig14029	1771	14	79	2.7869	Up	4e-53	PREDICTED: 26S proteasome non-ATPase regulatory subunit 10-like [Megachile rotundata]
isotig06044	1120	19	107	2.784	Up	9e-43	hypothetical protein DAPPUDRAFT_202914 [Daphnia pulex]
isotig12762	2169	10	56	2.7759	Up	1e-171	hypothetical protein DAPPUDRAFT_310030 [Daphnia pulex]
isotig13825	1824	5	28	2.7759	Up	8e-48	PREDICTED: phosphatidylinositol N-acetylglucosaminyltransferase subunit Q-like [Monodelphis domestica]
isotig12813	2151	19	106	2.7704	Up	5e-07	PREDICTED: similar to tpr repeat nuclear phosphoprotein [Tribolium castaneum] >gi|270002675|gb|EEZ99122.1| hypothetical protein TcasGA2_TC005228 [Tribolium castaneum]
isotig10871	3533	7	39	2.7685	Up	4e-95	hypothetical protein TcasGA2_TC011842 [Tribolium castaneum]
isotig17595	1134	7	39	2.7685	Up	8e-55	hypothetical protein DAPPUDRAFT_307447 [Daphnia pulex]
isotig15225	1505	9	50	2.7644	Up	5e-104	PREDICTED: activator of 90 kDa heat shock protein ATPase homolog 1-like [Megachile rotundata]
isotig19764	867	9	50	2.7644	Up	1e-19	cysteine protease inhibitor [Acanthamoeba castellanii]
isotig11447	2904	13	72	2.7599	Up	8e-115	hypothetical protein BRAFLDRAFT_123390 [Branchiostoma floridae] >gi|229283692|gb|EEN54431.1| hypothetical protein BRAFLDRAFT_123390 [Branchiostoma floridae]
isotig12293	2380	8	44	2.7499	Up	8e-126	PREDICTED: ribosome biogenesis protein WDR12 homolog [Nasonia vitripennis]
isotig04649	680	6	33	2.7499	Up	3e-88	ubiquitin-conjugating enzyme E2 G1, putative [Pediculus humanus corporis] >gi|212518481|gb|EEB20234.1| ubiquitin-conjugating enzyme E2 G1, putative [Pediculus humanus corporis]
isotig10690	3787	6	33	2.7499	Up	1e-06	PREDICTED: centrosomal protein 290kDa-like [Saccoglossus kowalevskii]
isotig11311	3016	6	33	2.7499	Up	1e-69	hypothetical protein DAPPUDRAFT_301183 [Daphnia pulex]
isotig15073	1536	9	49	2.7352	Up	0	NFS1 nitrogen fixation 1 (predicted) [Sorex araneus]
isotig13207	2007	7	38	2.731	Up	5e-37	PREDICTED: uncharacterized protein LOC100888931 [Strongylocentrotus purpuratus]
isotig19268	914	55	298	2.7283	Up	1e-70	fatty acid binding protein [Procambarus clarkii]
isotig12108	2468	10	54	2.7234	Up	1e-158	PREDICTED: cyclin-dependent kinase 9 [Apis mellifera] >gi|380022922|ref|XP_003695282.1| PREDICTED: cyclin-dependent kinase 9-like [Apis florea]
isotig14120	1751	5	27	2.7234	Up	2e-138	hypothetical protein DAPPUDRAFT_47624 [Daphnia pulex]
isotig12351	2354	14	75	2.7119	Up	1e-153	PREDICTED: similar to phosphoinositide-binding protein, putative [Tribolium castaneum] >gi|270006674|gb|EFA03122.1| hypothetical protein TcasGA2_TC013032 [Tribolium castaneum]
isotig07595	1984	17	91	2.7108	Up	4e-27	hypothetical protein AND_04029 [Anopheles darlingi]
isotig10548	4052	26	139	2.709	Up	1e-131	hypothetical protein DAPPUDRAFT_322487 [Daphnia pulex]
isotig13476	1928	45	240	2.7055	Up	5e-112	hypothetical protein DAPPUDRAFT_199063 [Daphnia pulex]
isotig13089	2049	15	80	2.7055	Up	--	--
isotig15336	1479	12	64	2.7055	Up	1e-63	PREDICTED: similar to CG1078 CG1078-PA [Tribolium castaneum] >gi|270006693|gb|EFA03141.1| hypothetical protein TcasGA2_TC013053 [Tribolium castaneum]
isotig03162	1225	6	32	2.7055	Up	1e-39	PREDICTED: THO complex subunit 7 homolog [Bombus impatiens]
isotig15540	1442	6	32	2.7055	Up	2e-59	CobIyrinic acid a,c-diamide adenosyltransferase, mitochondrial precursor [Caligus rogercresseyi]
isotig18296	1042	6	32	2.7055	Up	3e-10	hypothetical protein DAPPUDRAFT_310676 [Daphnia pulex]
contig01519	1268	13	69	2.6985	Up	1e-39	predicted protein [Nematostella vectensis] >gi|156210682|gb|EDO31838.1| predicted protein [Nematostella vectensis]
isotig19991	842	13	69	2.6985	Up	2e-48	hypothetical protein DAPPUDRAFT_188255 [Daphnia pulex]
isotig08589	1799	7	37	2.6926	Up	--	--
isotig05873	2216	7	37	2.6925	Up	8e-50	Transcription initiation factor TFIID subunit 11 [Acromyrmex echinatior]
isotig13248	1994	8	42	2.6828	Up	1e-70	Membrane metallo-endopeptidase-like 1 [Acromyrmex echinatior]
isotig12999	2077	4	21	2.6828	Up	1e-08	flocculin [Trichomonas vaginalis G3]
isotig13399	1943	4	21	2.6828	Up	8e-90	PREDICTED: beta carbonic anhydrase 1-like [Nasonia vitripennis]
isotig14817	1591	4	21	2.6828	Up	1e-59	pyst2, putative [Ixodes scapularis] >gi|215500230|gb|EEC09724.1| pyst2, putative [Ixodes scapularis]
isotig11653	2738	5	26	2.669	Up	2e-98	PREDICTED: HEAT repeat containing 1-like [Saccoglossus kowalevskii]
isotig12739	2176	5	26	2.669	Up	--	--
isotig11333	3004	11	57	2.6639	Up	0	Chromosome transmission fidelity protein 18-like protein, partial [Crassostrea gigas]
isotig13404	1947	11	57	2.6639	Up	0	PREDICTED: AP-3 complex subunit mu-1-like [Apis mellifera] >gi|380016861|ref|XP_003692390.1| PREDICTED: AP-3 complex subunit mu-1 [Apis florea]
isotig05761	3218	6	31	2.6597	Up	1e-44	Dynein light chain Tctex-type [Acromyrmex echinatior]
isotig16114	1347	6	31	2.6597	Up	4e-128	hypothetical protein DAPPUDRAFT_43139 [Daphnia pulex]
isotig15019	1549	64	330	2.6568	Up	9e-103	peroxiredoxin [Fenneropenaeus indicus]
isotig20512	785	28	144	2.653	Up	6e-07	PREDICTED: hypothetical protein LOC100587048 [Nomascus leucogenys]
isotig10730	3738	7	36	2.653	Up	3e-11	hypothetical protein DAPPUDRAFT_312252 [Daphnia pulex]
isotig13970	1787	16	82	2.648	Up	4e-127	juvenile hormone epoxide hydrolase-like protein 5 precursor [Tribolium castaneum] >gi|269093690|dbj|BAI49690.1| juvenile hormone epoxide hydrolase-like protein 5 [Tribolium castaneum]
isotig07973	2433	8	41	2.648	Up	2e-39	protein inhibitor of activated STAT, 3 [Xenopus laevis] >gi|49256450|gb|AAH74163.1| MGC81944 protein [Xenopus laevis]
isotig12808	2160	8	41	2.648	Up	2e-21	PREDICTED: centrosomal protein of 85 kDa [Sus scrofa]
isotig10141	5328	25	128	2.6466	Up	2e-127	PREDICTED: glycerol-3-phosphate dehydrogenase [NAD(+)], cytoplasmic-like [Megachile rotundata]
isotig14274	1713	18	92	2.6441	Up	3e-23	hypothetical protein TcasGA2_TC004436 [Tribolium castaneum]
isotig16863	1231	19	97	2.6424	Up	--	--
isotig08308	751	11	56	2.6384	Up	1e-46	cytochrome c [Marsupenaeus japonicus]
isotig11517	2842	46	233	2.6311	Up	1e-126	PREDICTED: similar to GA15301-PA [Tribolium castaneum]
isotig10504	4137	20	101	2.6267	Up	0	toll receptor 2 [Marsupenaeus japonicus]
isotig10622	3901	22	110	2.6124	Up	1e-103	ATP-dependent RNA helicase DDX51 [Crassostrea gigas]
isotig16070	1354	8	40	2.6124	Up	3e-157	ribonucleoside-diphosphate reductase subunit M2 [Danio rerio] >gi|3914657|sp|P79733.1|RIR2_DANRE RecName: Full=Ribonucleoside-diphosphate reductase subunit M2; AltName: Full=Ribonucleotide reductase protein R2 class I; AltName: Full=Ribonucleotide reductase small chain; AltName: Full=Ribonucleotide reductase small subunit >gi|1695831|gb|AAB37103.1| ribonucleotide reductase protein R2 class I [Dan…
isotig05136	1252	7	35	2.6124	Up	1e-28	PREDICTED: vesicle-associated membrane protein 2-like [Equus caballus]
isotig19473	900	5	25	2.6124	Up	6e-36	uncharacterized protein LOC100127838 [Xenopus (Silurana) tropicalis] >gi|63101426|gb|AAH95079.1| Peptidyl-tRNA hydrolase 2 [Danio rerio] >gi|156229965|gb|AAI52117.1| Peptidyl-tRNA hydrolase 2 [Danio rerio] >gi|160774426|gb|AAI55455.1| LOC100127838 protein [Xenopus (Silurana) tropicalis]
isotig06693	3465	4	20	2.6124	Up	3e-101	predicted protein [Naegleria gruberi] >gi|284082519|gb|EFC36235.1| predicted protein [Naegleria gruberi]
isotig13111	2034	4	20	2.6124	Up	1e-44	PREDICTED: similar to AGAP003463-PA [Tribolium castaneum]
isotig12449	2306	24	119	2.6003	Up	9e-175	PREDICTED: similar to carnitine o-acetyltransferase [Tribolium castaneum] >gi|270007434|gb|EFA03882.1| hypothetical protein TcasGA2_TC014006 [Tribolium castaneum]
isotig11072	3268	18	89	2.5963	Up	0	PREDICTED: similar to rotated abdomen CG6097-PA [Tribolium castaneum]
isotig15721	1414	30	148	2.593	Up	1e-147	prohibitin 2 [Penaeus monodon]
isotig11011	3353	11	54	2.5859	Up	3e-08	hypothetical protein BRAFLDRAFT_62880 [Branchiostoma floridae] >gi|229280142|gb|EEN50915.1| hypothetical protein BRAFLDRAFT_62880 [Branchiostoma floridae]
isotig11253	3081	33	161	2.577	Up	0	angiotensin converting enzyme [Pontastacus leptodactylus]
isotig14701	1614	8	39	2.5758	Up	0	PREDICTED: eukaryotic elongation factor, selenocysteine-tRNA-specific-like [Saccoglossus kowalevskii]
isotig13609	1880	7	34	2.5706	Up	2e-64	hypothetical protein DAPPUDRAFT_318642 [Daphnia pulex]
isotig13716	1853	7	34	2.5706	Up	1e-133	Alpha-1,3-mannosyl-glycoprotein 2-beta-N-acetylglucosaminyltransferase [Harpegnathos saltator]
isotig17366	1165	7	34	2.5706	Up	8e-16	PREDICTED: protein cappuccino homolog [Megachile rotundata]
isotig13415	1942	13	63	2.5673	Up	3e-62	PREDICTED: similar to lipoate-protein ligase [Tribolium castaneum]
isotig13799	1834	6	29	2.5635	Up	0	alpha tubulin-like [Saccoglossus kowalevskii]
isotig14249	1718	6	29	2.5635	Up	9e-166	alanine racemase [Marsupenaeus japonicus]
isotig15104	1528	6	29	2.5635	Up	2e-66	hypothetical protein [Amblyomma maculatum]
isotig11370	2968	11	53	2.5589	Up	4e-20	hypothetical protein DAPPUDRAFT_314729 [Daphnia pulex]
isotig11671	2723	10	48	2.5535	Up	2e-154	Dipeptidyl peptidase family member 6 [Crassostrea gigas]
isotig13342	1962	10	48	2.5535	Up	4e-168	PREDICTED: cell division control protein 45 homolog [Strongylocentrotus purpuratus] >gi|115760546|ref|XP_787240.2| PREDICTED: cell division control protein 45 homolog [Strongylocentrotus purpuratus]
isotig13438	1935	5	24	2.5535	Up	--	--
isotig11014	3345	14	67	2.5492	Up	2e-07	viral A-type inclusion protein [Trichomonas vaginalis G3]
isotig12182	2434	51	243	2.5428	Up	0	PREDICTED: nucleolar GTP-binding protein 2-like [Bombus impatiens]
isotig11640	2744	8	38	2.5384	Up	4e-173	PREDICTED: ankyrin repeat domain-containing protein 13C-like isoform 1 [Nasonia vitripennis]
isotig15727	1415	8	38	2.5384	Up	3e-174	RNA-binding protein, putative [Ixodes scapularis] >gi|215505106|gb|EEC14600.1| RNA-binding protein, putative [Ixodes scapularis]
isotig15908	1380	8	38	2.5384	Up	6e-79	hypothetical protein DAPPUDRAFT_202337 [Daphnia pulex]
isotig12332	2360	12	56	2.5128	Up	2e-88	kelch domain-containing protein 10 [Xenopus laevis] >gi|82180136|sp|Q5U580.1|KLD10_XENLA RecName: Full=Kelch domain-containing protein 10 >gi|54311391|gb|AAH84804.1| LOC495342 protein [Xenopus laevis]
isotig12176	2430	6	28	2.5128	Up	7e-172	hypothetical protein BRAFLDRAFT_123636 [Branchiostoma floridae] >gi|229278500|gb|EEN49287.1| hypothetical protein BRAFLDRAFT_123636 [Branchiostoma floridae]
isotig14774	1590	6	28	2.5128	Up	6e-81	PREDICTED: dehydrogenase/reductase SDR family member 11-like [Oreochromis niloticus]
isotig15724	1415	6	28	2.5128	Up	3e-87	THUMP domain-containing protein 3-like [Crotalus adamanteus]
isotig17306	1174	6	28	2.5128	Up	1e-97	Cysteine and histidine-rich domain-containing protein 1 [Harpegnathos saltator]
isotig18221	1052	20	92	2.4921	Up	4e-17	hypothetical protein SINV_00256 [Solenopsis invicta]
isotig15354	1478	5	23	2.4921	Up	5e-77	PREDICTED: leucine-rich repeats and calponin homology (CH) domain containing 3-like [Saccoglossus kowalevskii]
isotig14843	1587	19	87	2.4855	Up	5e-16	spindle pole body component 25 homolog (S. cerevisiae), isoform CRA_b [Mus musculus]
isotig11516	2843	7	32	2.4831	Up	6e-06	hypothetical protein EAI_13871 [Harpegnathos saltator]
isotig12668	2204	7	32	2.4831	Up	4e-139	protein rhomboid, putative [Pediculus humanus corporis] >gi|212515840|gb|EEB17927.1| protein rhomboid, putative [Pediculus humanus corporis]
isotig12965	2094	7	32	2.4831	Up	9e-136	mini-chromosome maintenance complex-binding protein [Sus scrofa]
isotig11181	3146	9	41	2.4781	Up	3e-07	hypothetical protein [Monosiga brevicollis MX1] >gi|163770731|gb|EDQ84413.1| predicted protein [Monosiga brevicollis MX1]
isotig10658	3846	15	68	2.471	Up	1e-11	PREDICTED: zinc finger protein 528-like [Pongo abelii]
isotig10120	5471	24	108	2.4604	Up	2e-58	GE26354 [Drosophila yakuba] >gi|194183785|gb|EDW97396.1| GE26354 [Drosophila yakuba]
isotig11855	2600	10	45	2.4604	Up	7e-99	Transmembrane protein 19 [Harpegnathos saltator]
isotig13723	1856	19	85	2.4519	Up	1e-81	hypothetical protein BRAFLDRAFT_146106 [Branchiostoma floridae] >gi|229289254|gb|EEN59941.1| hypothetical protein BRAFLDRAFT_146106 [Branchiostoma floridae]
isotig06257	6783	15	67	2.4497	Up	1e-08	zinc finger protein, putative [Pediculus humanus corporis] >gi|212509453|gb|EEB12836.1| zinc finger protein, putative [Pediculus humanus corporis]
isotig11498	2855	9	40	2.4425	Up	2e-126	PX domain-containing protein kinase-like protein [Crassostrea gigas]
isotig10910	3485	7	31	2.4373	Up	0	PREDICTED: dyslexia-associated protein KIAA0319-like protein-like [Apis mellifera]
isotig12347	2352	7	31	2.4373	Up	8e-67	PREDICTED: similar to CG8679 CG8679-PA [Tribolium castaneum]
isotig19668	875	7	31	2.4373	Up	--	--
isotig21678	644	7	31	2.4373	Up	--	--
isotig20681	771	5	22	2.428	Up	2e-29	GM12991 [Drosophila sechellia] >gi|194130089|gb|EDW52132.1| GM12991 [Drosophila sechellia]
isotig06688	3393	5	22	2.4279	Up	0	PREDICTED: similar to Liprin-alpha CG11199-PA [Tribolium castaneum]
isotig12924	2104	27	118	2.4182	Up	1e-148	PREDICTED: probable pyruvate dehydrogenase E1 component subunit alpha, mitochondrial-like isoform 1 [Bombus terrestris]
isotig11302	3031	17	74	2.4124	Up	4e-57	dual specificity protein phosphatase, putative [Pediculus humanus corporis] >gi|212515743|gb|EEB17833.1| dual specificity protein phosphatase, putative [Pediculus humanus corporis]
isotig15202	1507	21	91	2.4059	Up	2e-12	Geminin [Lytechinus pictus]
isotig12202	2423	18	78	2.4059	Up	2e-120	hypothetical protein DAPPUDRAFT_128731 [Daphnia pulex]
isotig11927	2560	9	39	2.4059	Up	3e-118	geranylgeranyl pyrophosphate synthase/polyprenyl synthetase, putative [Ixodes scapularis] >gi|215508027|gb|EEC17481.1| geranylgeranyl pyrophosphate synthase/polyprenyl synthetase, putative [Ixodes scapularis]
isotig11318	3014	6	26	2.4059	Up	5e-79	ring finger protein 103, isoform CRA_c [Mus musculus]
isotig12353	2350	6	26	2.4059	Up	--	--
isotig15071	1534	6	26	2.4059	Up	2e-38	PREDICTED: mitochondrial import inner membrane translocase subunit TIM14-like [Apis mellifera]
isotig17711	1120	6	26	2.4059	Up	7e-11	Ankyrin repeat domain-containing protein 17 [Harpegnathos saltator]
isotig11520	2844	32	138	2.399	Up	2e-137	hypothetical protein DAPPUDRAFT_63809 [Daphnia pulex]
isotig16419	1300	13	56	2.3974	Up	1e-48	glutathione peroxidase [Metapenaeus ensis] >gi|171189513|gb|ACB42237.1| glutathione peroxidase [Metapenaeus ensis]
isotig16925	1224	10	43	2.3948	Up	1e-70	nucleolar protein c7c, putative [Pediculus humanus corporis] >gi|212515699|gb|EEB17797.1| nucleolar protein c7c, putative [Pediculus humanus corporis]
isotig14229	1724	17	73	2.3928	Up	1e-71	tRNA (adenine-N(1)-)-methyltransferase non-catalytic subunit TRM6 [Gallus gallus]
isotig10778	3663	7	30	2.39	Up	1e-40	PREDICTED: similar to G protein-coupled receptor 137ba [Ciona intestinalis]
isotig12623	2222	7	30	2.39	Up	3e-25	hypothetical protein [Trypanosoma brucei brucei strain 927/4 GUTat10.1] >gi|62175663|gb|AAX69795.1| hypothetical protein, conserved [Trypanosoma brucei] >gi|70802617|gb|AAZ12522.1| hypothetical protein, conserved [Trypanosoma brucei brucei strain 927/4 GUTat10.1]
isotig12791	2165	7	30	2.39	Up	3e-105	hypothetical protein DAPPUDRAFT_106641 [Daphnia pulex]
isotig18478	1016	7	30	2.39	Up	1e-79	hypothetical protein DAPPUDRAFT_305639 [Daphnia pulex]
isotig22093	506	7	30	2.39	Up	3e-11	predicted protein [Nematostella vectensis] >gi|156214050|gb|EDO35049.1| predicted protein [Nematostella vectensis]
isotig11018	3342	18	77	2.3873	Up	3e-50	PREDICTED: hypothetical protein LOC100646430 [Bombus terrestris]
isotig04876	4880	20	85	2.3779	Up	2e-41	PREDICTED: AP-3 complex subunit delta-1 isoform 2 [Cricetulus griseus]
isotig11348	2989	21	89	2.3739	Up	1e-154	conserved oligomeric Golgi complex subunit 8 [Danio rerio] >gi|60649750|gb|AAH90428.1| Component of oligomeric golgi complex 8 [Danio rerio] >gi|182890946|gb|AAI65858.1| Cog8 protein [Danio rerio]
isotig14145	1747	13	55	2.3714	Up	4e-56	PREDICTED: predicted protein-like [Saccoglossus kowalevskii]
isotig10723	3736	9	38	2.3685	Up	8e-100	Disintegrin and metalloproteinase domain-containing protein 12 [Acromyrmex echinatior]
isotig16936	1221	9	38	2.3685	Up	1e-127	PREDICTED: ubiquitin-like-conjugating enzyme ATG3-like [Apis florea]
isotig16874	1230	10	42	2.3608	Up	3e-74	conserved hypothetical protein [Ixodes scapularis] >gi|215498001|gb|EEC07495.1| conserved hypothetical protein [Ixodes scapularis]
isotig13897	1803	17	71	2.3527	Up	2e-95	FKBP46 [Penaeus monodon]
isotig11240	3089	6	25	2.3493	Up	--	--
isotig12206	2421	39	162	2.3449	Up	0	PREDICTED: similar to adenosylhomocysteinase [Tribolium castaneum] >gi|270007826|gb|EFA04274.1| hypothetical protein TcasGA2_TC014564 [Tribolium castaneum]
isotig12404	2329	13	54	2.3449	Up	1e-37	CG15780-PA [Brugia malayi]
isotig12374	2339	7	29	2.3411	Up	1e-06	Golgin subfamily A member 1 [Camponotus floridanus]
isotig12523	2274	7	29	2.3411	Up	0	Glutamate--cysteine ligase catalytic subunit [Harpegnathos saltator]
isotig15216	1503	7	29	2.3411	Up	--	--
isotig17616	1123	7	29	2.3411	Up	--	--
isotig15699	1417	9	37	2.33	Up	3e-55	uncharacterized protein KIAA1704 homolog [Pongo abelii] >gi|75041518|sp|Q5R863.1|K1704_PONAB RecName: Full=Uncharacterized protein KIAA1704 homolog
isotig12473	2292	48	197	2.3275	Up	0	GI17663 [Drosophila mojavensis] >gi|193913538|gb|EDW12405.1| GI17663 [Drosophila mojavensis]
isotig10470	4242	24	98	2.3202	Up	1e-179	PREDICTED: amidophosphoribosyltransferase-like [Megachile rotundata]
isotig12198	2424	12	49	2.3202	Up	7e-178	hypothetical protein DAPPUDRAFT_195959 [Daphnia pulex]
isotig12771	2167	14	57	2.316	Up	6e-92	PREDICTED: solute carrier family 35 member E2-like [Nasonia vitripennis]
isotig13437	1935	17	69	2.3115	Up	2e-09	PREDICTED: zinc finger protein 211-like [Cavia porcellus]
isotig10804	3626	28	112	2.2905	Up	6e-77	PREDICTED: uncharacterized protein YJR142W-like [Bombus terrestris]
isotig12466	2295	19	76	2.2905	Up	5e-61	PREDICTED: charged multivesicular body protein 6-like [Megachile rotundata]
isotig12494	2286	16	64	2.2905	Up	2e-167	hypothetical protein DAPPUDRAFT_11662 [Daphnia pulex]
isotig10616	3906	12	48	2.2905	Up	0	PREDICTED: DNA mismatch repair protein Msh3-like [Oreochromis niloticus]
isotig14666	1622	12	48	2.2905	Up	3e-69	PREDICTED: hypothetical protein [Saccoglossus kowalevskii]
isotig14273	1712	7	28	2.2905	Up	0	GF19378 [Drosophila ananassae] >gi|190623023|gb|EDV38547.1| GF19378 [Drosophila ananassae]
isotig05313	4874	6	24	2.2905	Up	1e-16	PREDICTED: testis expressed 14 [Taeniopygia guttata]
isotig11985	2527	15	60	2.2904	Up	8e-150	PREDICTED: Temporarily Assigned Gene name family member (tag-165)-like [Saccoglossus kowalevskii]
isotig12283	2382	12	48	2.2904	Up	4e-69	PREDICTED: hypothetical protein LOC100747414 [Bombus impatiens]
isotig15794	1399	8	32	2.2904	Up	1e-61	Beta-1,3-galactosyltransferase 6 [Acromyrmex echinatior]
isotig10567	3996	7	28	2.2904	Up	--	--
isotig08291	1968	6	24	2.2904	Up	--	--
isotig12066	2484	38	151	2.2809	Up	3e-29	hypothetical protein Phum_PHUM308880 [Pediculus humanus corporis] >gi|212511648|gb|EEB14569.1| hypothetical protein Phum_PHUM308880 [Pediculus humanus corporis]
isotig10906	3494	28	111	2.2775	Up	0	PREDICTED: similar to pre-mRNA-splicing factor ATP-dependent RNA helicase prp22 [Tribolium castaneum] >gi|270007078|gb|EFA03526.1| hypothetical protein TcasGA2_TC013528 [Tribolium castaneum]
isotig07975	1560	16	63	2.2677	Up	1e-74	vacuolar ATP synthase subunit E [Bombyx mori] >gi|95102942|gb|ABF51412.1| vacuolar ATP synthase subunit E [Bombyx mori]
isotig11037	3312	15	59	2.2662	Up	1e-131	hypothetical protein DAPPUDRAFT_305622 [Daphnia pulex]
isotig16830	1236	14	55	2.2645	Up	4e-15	Uncharacterized protein C1orf50-like protein [Crassostrea gigas]
isotig10755	3696	13	51	2.2624	Up	0	Vacuolar protein sorting-associated protein 16-like protein [Acromyrmex echinatior]
isotig14080	1760	13	51	2.2624	Up	2e-156	Vacuolar fusion protein MON1-like protein A [Harpegnathos saltator]
isotig14676	1616	11	43	2.2573	Up	8e-49	PREDICTED: LOW QUALITY PROTEIN: protein FAM192A-like [Bombus terrestris]
isotig14336	1691	10	39	2.2539	Up	2e-102	Protein farnesyltransferase/geranylgeranyltransferase type-1 subunit alpha [Crassostrea gigas]
isotig14355	1691	10	39	2.2539	Up	1e-71	novel protein [Mus musculus]
isotig07535	2653	9	35	2.2498	Up	8e-85	PREDICTED: CG14980-like [Saccoglossus kowalevskii]
isotig12542	2262	16	62	2.2447	Up	6e-43	Max-binding protein MNT, putative [Pediculus humanus corporis] >gi|212518484|gb|EEB20237.1| Max-binding protein MNT, putative [Pediculus humanus corporis]
isotig12584	2226	8	31	2.2446	Up	--	--
isotig04213	2388	7	27	2.238	Up	6e-89	PREDICTED: similar to growth hormone-inducible transmembrane protein isoform 2 [Tribolium castaneum] >gi|270006742|gb|EFA03190.1| hypothetical protein TcasGA2_TC013110 [Tribolium castaneum]
isotig17774	1112	7	27	2.238	Up	5e-64	PREDICTED: similar to CG10340 CG10340-PA [Tribolium castaneum] >gi|270012411|gb|EFA08859.1| hypothetical protein TcasGA2_TC006560 [Tribolium castaneum]
isotig13347	1962	19	73	2.2323	Up	0	putative histone deacetylase HDAC3 protein [Daphnia pulex]
isotig14670	1620	18	69	2.2291	Up	2e-45	ferritin 3 [Eriocheir sinensis]
isotig12145	2448	12	46	2.2291	Up	1e-13	PREDICTED: LOW QUALITY PROTEIN: transcription factor E4F1-like [Meleagris gallopavo]
isotig20828	752	6	23	2.2291	Up	3e-77	hypothetical protein BRAFLDRAFT_66627 [Branchiostoma floridae] >gi|229285404|gb|EEN56130.1| hypothetical protein BRAFLDRAFT_66627 [Branchiostoma floridae]
isotig16432	1298	41	157	2.2275	Up	5e-74	Histone chaperone asf1-B [Crassostrea gigas]
isotig13585	1892	11	42	2.2233	Up	1e-28	Centrosomal protein of 41 kDa (Cep41 protein) (Testis-specificprotein A14 protein) [Schistosoma mansoni]
isotig15286	1490	11	42	2.2233	Up	4e-27	PREDICTED: DNA-directed RNA polymerase I subunit RPA49 [Callithrix jacchus]
isotig10105	5551	16	61	2.2212	Up	1e-124	hypothetical protein TcasGA2_TC008001 [Tribolium castaneum]
isotig11353	2983	16	61	2.2212	Up	1e-88	GA20864 [Drosophila pseudoobscura pseudoobscura] >gi|198136659|gb|EAL25922.2| GA20864 [Drosophila pseudoobscura pseudoobscura]
isotig16000	1371	16	61	2.2212	Up	2e-149	Mg2+ and Co2+ transporter, putative [Ixodes scapularis] >gi|215502600|gb|EEC12094.1| Mg2+ and Co2+ transporter, putative [Ixodes scapularis]
isotig12991	2088	14	53	2.211	Up	4e-123	werner helicase interacting protein [Danaus plexippus]
isotig04899	4043	9	34	2.208	Up	8e-65	hypothetical protein TcasGA2_TC005627 [Tribolium castaneum]
isotig12761	2168	9	34	2.208	Up	3e-141	PREDICTED: cyclin-Y-like isoform 1 [Nasonia vitripennis] >gi|345493724|ref|XP_003427140.1| PREDICTED: cyclin-Y-like isoform 2 [Nasonia vitripennis]
isotig11086	3249	21	79	2.2019	Up	0	alanine aminotransferase [Aedes aegypti] >gi|108873981|gb|EAT38206.1| AAEL009872-PA [Aedes aegypti]
isotig14689	1616	12	45	2.1973	Up	5e-25	AGAP005376-PA [Anopheles gambiae str. PEST] >gi|157015397|gb|EAA11330.3| AGAP005376-PA [Anopheles gambiae str. PEST]
isotig20898	747	8	30	2.1973	Up	7e-73	Lactoylglutathione lyase [Crassostrea gigas]
isotig16742	1251	51	191	2.1955	Up	5e-77	transmembrane emp24 domain-containing protein 2-like protein [Mustela putorius furo]
isotig13344	1962	11	41	2.1886	Up	3e-34	PREDICTED: sodium channel and clathrin linker 1 [Oreochromis niloticus]
isotig11849	2597	18	67	2.1866	Up	6e-154	hypothetical protein KGM_01156 [Danaus plexippus]
isotig19015	950	7	26	2.1835	Up	8e-73	hypothetical protein DAPPUDRAFT_305543 [Daphnia pulex]
isotig02018	4387	17	63	2.1803	Up	1e-172	Membralin [Crassostrea gigas]
isotig12229	2408	13	48	2.175	Up	9e-80	PREDICTED: similar to parcas CG7761-PA [Tribolium castaneum]
isotig15584	1437	13	48	2.175	Up	2e-99	PREDICTED: similar to AGAP008337-PA [Tribolium castaneum]
isotig11943	2541	12	44	2.1649	Up	3e-67	Mediator of RNA polymerase II transcription subunit 4 [Acromyrmex echinatior]
isotig21321	698	12	44	2.1649	Up	3e-39	chaperonin 10 [Scylla paramamosain]
isotig07623	2550	9	33	2.1649	Up	2e-81	PREDICTED: monoacylglycerol lipase ABHD12-like isoform 2 [Bombus terrestris]
isotig11093	3240	9	33	2.1649	Up	4e-93	PREDICTED: processing of precursor 1 isoform 1 [Oryctolagus cuniculus]
isotig11012	3347	20	73	2.1583	Up	0	hypothetical protein DAPPUDRAFT_312968 [Daphnia pulex]
isotig11058	3278	20	73	2.1583	Up	7e-69	bcl2/adenovirus E1b 19-kD protein-interacting protein, putative [Ixodes scapularis] >gi|215500407|gb|EEC09901.1| bcl2/adenovirus E1b 19-kD protein-interacting protein, putative [Ixodes scapularis]
isotig10970	3415	97	354	2.1581	Up	1e-112	hypothetical protein BRAFLDRAFT_219134 [Branchiostoma floridae] >gi|229281950|gb|EEN52703.1| hypothetical protein BRAFLDRAFT_219134 [Branchiostoma floridae]
isotig19048	948	8	29	2.1484	Up	3e-26	PREDICTED: similar to CG11722 CG11722-PA [Tribolium castaneum] >gi|270002406|gb|EEZ98853.1| hypothetical protein TcasGA2_TC004463 [Tribolium castaneum]
contig01559	580	13	47	2.1446	Up	--	--
isotig13044	2067	20	72	2.1384	Up	1e-98	PREDICTED: G2/mitotic-specific cyclin-B3-like [Megachile rotundata]
isotig12335	2361	12	43	2.1318	Up	7e-13	AGAP010807-PA [Anopheles gambiae str. PEST] >gi|157014345|gb|EAA13705.4| AGAP010807-PA [Anopheles gambiae str. PEST]
isotig15461	1457	7	25	2.127	Up	5e-45	hypothetical protein BRAFLDRAFT_225345 [Branchiostoma floridae] >gi|229287925|gb|EEN58626.1| hypothetical protein BRAFLDRAFT_225345 [Branchiostoma floridae]
isotig17695	1120	7	25	2.127	Up	9e-54	39S ribosomal protein L17, mitochondrial [Culex quinquefasciatus] >gi|167869569|gb|EDS32952.1| 39S ribosomal protein L17, mitochondrial [Culex quinquefasciatus]
isotig00553	2732	14	50	2.1269	Up	4e-32	chondroitin 4-sulfotransferase [Aedes aegypti] >gi|108878261|gb|EAT42486.1| AAEL005977-PA [Aedes aegypti]
isotig14306	1707	7	25	2.1269	Up	2e-87	PREDICTED: endonuclease 8-like 1-like [Monodelphis domestica]
isotig14725	1610	7	25	2.1269	Up	4e-31	transmembrane protein, putative [Ixodes scapularis] >gi|215491438|gb|EEC01079.1| transmembrane protein, putative [Ixodes scapularis]
isotig04147	4710	30	107	2.125	Up	8e-122	hypothetical protein DAPPUDRAFT_326182 [Daphnia pulex]
isotig21572	660	45	160	2.1205	Up	--	--
isotig12009	2520	18	64	2.1205	Up	9e-59	hypothetical protein [Amblyomma maculatum]
isotig13565	1899	9	32	2.1205	Up	7e-90	hypothetical protein [Amblyomma maculatum]
isotig19981	843	9	32	2.1205	Up	--	--
isotig13712	1856	20	71	2.1183	Up	1e-53	vesicle transport protein GOT1B, putative [Ixodes scapularis] >gi|215504333|gb|EEC13827.1| vesicle transport protein GOT1B, putative [Ixodes scapularis]
isotig11128	3208	11	39	2.1164	Up	3e-94	hypothetical protein DAPPUDRAFT_309130 [Daphnia pulex]
isotig14185	1736	11	39	2.1164	Up	3e-77	hypothetical protein SINV_14494 [Solenopsis invicta]
isotig15180	1511	11	39	2.1164	Up	9e-156	PREDICTED: similar to WD40 protein [Tribolium castaneum] >gi|270008003|gb|EFA04451.1| hypothetical protein TcasGA2_TC014755 [Tribolium castaneum]
isotig14098	1756	26	92	2.1136	Up	0	interferon-related developmental regulator 1 [Macrobrachium rosenbergii]
contig00435	677	17	60	2.1099	Up	1e-72	Adenylosuccinate synthetase [Harpegnathos saltator]
isotig13276	1982	50	175	2.0978	Up	0	PREDICTED: dihydrolipoyl dehydrogenase, mitochondrial-like [Acyrthosiphon pisum]
isotig12807	2154	30	105	2.0978	Up	3e-126	Periodic tryptophan protein 1 homolog [Lepeophtheirus salmonis]
isotig13011	2080	14	49	2.0978	Up	1e-47	PREDICTED: ankyrin repeat domain-containing protein 10-like [Oreochromis niloticus]
isotig04222	3768	12	42	2.0978	Up	1e-06	alpha-2-macroglobulin 2 isoform 3 [Pacifastacus leniusculus]
isotig11191	3139	12	42	2.0978	Up	4e-08	PREDICTED: hypothetical protein LOC100763491 [Cricetulus griseus]
isotig12084	2474	12	42	2.0978	Up	1e-49	PREDICTED: hypothetical protein LOC100118086 [Nasonia vitripennis]
isotig15153	1518	12	42	2.0978	Up	6e-54	conserved hypothetical protein [Culex quinquefasciatus] >gi|167867368|gb|EDS30751.1| conserved hypothetical protein [Culex quinquefasciatus]
contig01560	597	8	28	2.0978	Up	1e-58	predicted protein [Nematostella vectensis] >gi|156210682|gb|EDO31838.1| predicted protein [Nematostella vectensis]
isotig12481	2287	25	87	2.0895	Up	0	PREDICTED: cleavage and polyadenylation specificity factor subunit 3-like [Nasonia vitripennis]
isotig17059	1206	19	66	2.0869	Up	7e-46	PREDICTED: similar to AGAP005615-PA [Tribolium castaneum] >gi|270006846|gb|EFA03294.1| hypothetical protein TcasGA2_TC013234 [Tribolium castaneum]
isotig11696	2707	17	59	2.0856	Up	2e-173	PREDICTED: mitochondrial enolase superfamily member 1-like [Nasonia vitripennis]
isotig07753	2882	15	52	2.084	Up	5e-68	rassf1, putative [Ixodes scapularis] >gi|215500481|gb|EEC09975.1| rassf1, putative [Ixodes scapularis]
isotig12536	2268	26	90	2.0819	Up	4e-116	PREDICTED: ankyrin repeat and zinc finger domain-containing protein 1 [Danio rerio]
isotig11717	2694	13	45	2.0819	Up	3e-112	Rab-protein 14 [Tribolium castaneum]
isotig11115	3221	11	38	2.079	Up	--	--
isotig12586	2236	22	76	2.0789	Up	2e-09	HAUS augmin-like complex subunit 8 [Crassostrea gigas]
isotig14244	1722	11	38	2.0789	Up	0	PREDICTED: u4/U6.U5 tri-snRNP-associated protein 2-like [Bombus terrestris]
isotig10156	5216	42	145	2.078	Up	3e-96	PREDICTED: predicted protein-like [Saccoglossus kowalevskii]
isotig11060	3284	9	31	2.0747	Up	--	--
isotig13564	1900	9	31	2.0747	Up	3e-19	PREDICTED: zinc finger protein 227-like [Bombus impatiens]
isotig15848	1389	9	31	2.0747	Up	6e-08	RecName: Full=UPF0184 protein AAEL002161 >gi|108882435|gb|EAT46660.1| AAEL002161-PA [Aedes aegypti]
isotig16055	1360	9	31	2.0747	Up	2e-52	PREDICTED: craniofacial development protein 1 isoform 1 [Sarcophilus harrisii]
isotig06538	1509	17	58	2.061	Up	4e-10	PREDICTED: vacuolar ATPase assembly integral membrane protein VMA21-like [Nasonia vitripennis]
isotig12378	2335	17	58	2.061	Up	2e-151	AAEL017004-PA [Aedes aegypti]
isotig15716	1415	20	68	2.056	Up	1e-88	SAPK substrate protein [Cherax quadricarinatus]
isotig01769	1632	10	34	2.056	Up	4e-84	AAEL010795-PA [Aedes aegypti]
isotig13255	1982	10	34	2.056	Up	2e-39	PREDICTED: zinc finger protein 268-like [Ailuropoda melanoleuca]
isotig13279	1981	10	34	2.056	Up	3e-69	PREDICTED: SIL1 protein-like [Saccoglossus kowalevskii]
isotig17211	1188	10	34	2.056	Up	--	--
isotig16153	1344	22	74	2.0405	Up	2e-95	hypothetical protein KGM_08614 [Danaus plexippus]
isotig10803	3617	14	47	2.0377	Up	1e-124	hypothetical protein DAPPUDRAFT_225892 [Daphnia pulex]
isotig11219	3114	14	47	2.0377	Up	6e-132	hypothetical protein DAPPUDRAFT_302493 [Daphnia pulex]
isotig13069	2053	14	47	2.0377	Up	0	Pre-mRNA-splicing factor SLU7 [Acromyrmex echinatior]
isotig14805	1591	17	57	2.0359	Up	7e-167	hypothetical protein DAPPUDRAFT_222251 [Daphnia pulex]
isotig13215	2006	35	117	2.0315	Up	3e-25	PREDICTED: alpha-endosulfine-like [Megachile rotundata]
isotig07191	2400	9	30	2.0274	Up	2e-37	PREDICTED: cytochrome b5-like [Strongylocentrotus purpuratus]
isotig13231	1998	9	30	2.0274	Up	0	hypothetical protein DAPPUDRAFT_327246 [Daphnia pulex]
isotig15857	1388	9	30	2.0274	Up	1e-10	RecName: Full=Nuclear speckle splicing regulatory protein 1; AltName: Full=Coiled-coil domain-containing protein 55
isotig15916	1380	9	30	2.0274	Up	8e-42	Biogenesis of lysosome-related organelles complex 1 subunit 1 [Harpegnathos saltator]
isotig12578	2242	13	43	2.0163	Up	4e-102	Abhydrolase domain-containing protein 12 [Caligus clemensi]
isotig12776	2165	13	43	2.0163	Up	--	--
isotig13575	1896	13	43	2.0163	Up	3e-65	mitochondrial ribosomal protein S31 [Tribolium castaneum]
isotig13763	1842	13	43	2.0163	Up	7e-55	PREDICTED: sepiapterin reductase-like [Meleagris gallopavo]
isotig17182	1191	13	43	2.0163	Up	2e-51	ferritin 2 [Eriocheir sinensis]
isotig04994	2188	69	228	2.0148	Up	2e-147	nuclear autoantigenic sperm protein [Penaeus monodon]
isotig10894	3510	10	33	2.0129	Up	2e-13	hypothetical protein DAPPUDRAFT_303153 [Daphnia pulex]
isotig11861	2597	10	33	2.0129	Up	1e-44	PREDICTED: similar to sin3a-associated protein sap130 [Tribolium castaneum] >gi|270007381|gb|EFA03829.1| hypothetical protein TcasGA2_TC013944 [Tribolium castaneum]
isotig19435	904	10	33	2.0129	Up	9e-48	PREDICTED: RAB family member (rab-30)-like [Saccoglossus kowalevskii]
isotig11635	2747	17	56	2.0103	Up	0	hypothetical protein BRAFLDRAFT_280340 [Branchiostoma floridae] >gi|229295166|gb|EEN65814.1| hypothetical protein BRAFLDRAFT_280340 [Branchiostoma floridae]
isotig06309	8885	35	115	2.0067	Up	4e-42	hypothetical protein BRAFLDRAFT_118495 [Branchiostoma floridae] >gi|229291642|gb|EEN62311.1| hypothetical protein BRAFLDRAFT_118495 [Branchiostoma floridae]
isotig12434	2313	18	59	2.0032	Up	0	phosphoglucose isomerase [Colias eurytheme]
isotig10851	3562	11	36	2.0009	Up	6e-96	PREDICTED: similar to center divider CG6027-PA [Tribolium castaneum] >gi|270013571|gb|EFA10019.1| hypothetical protein TcasGA2_TC012191 [Tribolium castaneum]
isotig10064	5828	37	121	1.9999	Up	1e-17	conserved hypothetical protein [Culex quinquefasciatus] >gi|167866187|gb|EDS29570.1| conserved hypothetical protein [Culex quinquefasciatus]
isotig13508	1917	34	111	1.9974	Up	3e-158	hypothetical protein TcasGA2_TC010587 [Tribolium castaneum]
isotig12548	2258	20	65	1.9909	Up	4e-166	PREDICTED: similar to AGAP005845-PA [Tribolium castaneum]
isotig15454	1458	20	65	1.9909	Up	1e-136	PREDICTED: mitochondrial import inner membrane translocase subunit TIM44-like isoform 2 [Nasonia vitripennis]
isotig14499	1656	12	39	1.9909	Up	8e-27	PREDICTED: hypothetical protein LOC100163259 [Acyrthosiphon pisum]
isotig15685	1420	12	39	1.9909	Up	1e-108	PREDICTED: maspardin-like isoform 1 [Nasonia vitripennis]
isotig13397	1949	13	42	1.9823	Up	1e-12	PREDICTED: hypothetical protein LOC724922 [Apis mellifera]
isotig10978	3401	18	58	1.9785	Up	9e-43	protein disulfide isomerase [Aedes aegypti] >gi|108875688|gb|EAT39913.1| AAEL008319-PA [Aedes aegypti]
isotig05877	2159	9	29	1.9785	Up	0	glutamate dehydrogenase [Litopenaeus vannamei]
isotig13535	1908	14	45	1.975	Up	1e-21	Importin subunit alpha-2 [Crassostrea gigas]
isotig10751	3700	43	138	1.9727	Up	8e-51	protein CREG1 precursor [Salmo salar] >gi|209156090|gb|ACI34277.1| CREG1 precursor [Salmo salar]
isotig09963	7905	69	221	1.9698	Up	3e-156	phospholipase C delta, putative [Ixodes scapularis] >gi|215503614|gb|EEC13108.1| phospholipase C delta, putative [Ixodes scapularis]
isotig10542	4056	15	48	1.9685	Up	0	tumor necrosis factor receptor-associated factor 6 [Litopenaeus vannamei]
isotig13462	1928	15	48	1.9685	Up	1e-45	Nucleoporin p58/p45 [Crassostrea gigas]
isotig21567	665	15	48	1.9685	Up	4e-53	ATPase inhibitory factor 1 [Procambarus clarkii]
isotig11912	2568	58	185	1.9639	Up	1e-85	PREDICTED: secreted protein-like [Saccoglossus kowalevskii]
isotig15034	1544	16	51	1.9629	Up	2e-109	hypothetical protein [Amblyomma maculatum]
isotig12469	2293	11	35	1.9603	Up	0	conserved hypothetical protein [Ixodes scapularis] >gi|215500642|gb|EEC10136.1| conserved hypothetical protein [Ixodes scapularis]
isotig11408	2935	24	76	1.9534	Up	0	hypothetical protein DAPPUDRAFT_302851 [Daphnia pulex]
isotig08771	1022	12	38	1.9534	Up	2e-48	AGAP003770-PA [Anopheles gambiae str. PEST] >gi|116130960|gb|EAA06096.4| AGAP003770-PA [Anopheles gambiae str. PEST]
isotig15066	1538	12	38	1.9534	Up	2e-140	Glutamate-rich WD repeat-containing protein 1 [Crassostrea gigas]
isotig12556	2249	13	41	1.9476	Up	1e-28	PREDICTED: uncharacterized protein C17orf53-like [Monodelphis domestica]
isotig14607	1631	13	41	1.9476	Up	3e-119	U3 small nucleolar RNA-interacting protein 2 [Dicentrarchus labrax]
isotig10734	3728	30	94	1.9381	Up	1e-76	PREDICTED: dual specificity protein kinase TTK [Sarcophilus harrisii]
isotig10930	3453	26	81	1.9299	Up	9e-06	hypothetical protein CLF_100574 [Clonorchis sinensis]
isotig10114	5485	18	56	1.9279	Up	1e-179	PREDICTED: ubiquitin thioesterase trabid-like isoform 1 [Nasonia vitripennis]
isotig13882	1807	9	28	1.9279	Up	0	hypothetical protein BRAFLDRAFT_266349 [Branchiostoma floridae] >gi|229288520|gb|EEN59214.1| hypothetical protein BRAFLDRAFT_266349 [Branchiostoma floridae]
isotig05874	2193	55	171	1.9269	Up	0	heat shock protein 60 [Portunus trituberculatus]
isotig11504	2853	69	214	1.9234	Up	1e-123	PREDICTED: rac GTPase-activating protein 1-like [Megachile rotundata]
isotig07979	2063	12	37	1.9149	Up	4e-55	Hsp70-binding protein 1 [Camponotus floridanus]
isotig12719	2182	12	37	1.9149	Up	0	fem-1 homolog B-like protein [Locusta migratoria manilensis]
isotig05362	5284	44	135	1.9078	Up	6e-09	PREDICTED: chromatin assembly factor 1 subunit A-like [Nasonia vitripennis]
isotig14854	1585	15	46	1.9071	Up	8e-62	hypothetical protein BRAFLDRAFT_238289 [Branchiostoma floridae] >gi|229273887|gb|EEN44729.1| hypothetical protein BRAFLDRAFT_238289 [Branchiostoma floridae]
isotig01388	5125	32	98	1.9052	Up	5e-138	hypothetical protein AND_22963 [Anopheles darlingi]
isotig05875	2192	18	55	1.9019	Up	0	heat shock protein 60 [Portunus trituberculatus]
isotig12828	2142	18	55	1.9019	Up	1e-49	peroxisomal biogenesis factor 3 [Ictalurus punctatus] >gi|308324705|gb|ADO29487.1| peroxisomal biogenesis factor 3 [Ictalurus punctatus]
isotig13226	2001	19	58	1.9005	Up	1e-99	PREDICTED: geranylgeranyl transferase type-2 subunit alpha-like [Oreochromis niloticus]
isotig13469	1927	21	64	1.8981	Up	1e-18	AAEL011651-PA [Aedes aegypti]
isotig11431	2920	22	67	1.8971	Up	5e-07	CWF19-like protein 2 [Crassostrea gigas]
isotig13554	1904	24	73	1.8953	Up	0	PREDICTED: COP9 signalosome complex subunit 2-like isoform 2 [Nasonia vitripennis]
isotig10296	4771	32	97	1.8904	Up	0	Niemann-Pick C1 protein [Harpegnathos saltator]
isotig12157	2442	47	142	1.8856	Up	0	vacuolar ATP synthase subunit B K form [Carcinus maenas] >gi|7677489|gb|AAF67183.1|AF247971_1 vacuolar ATP synthase subunit B L form [Carcinus maenas]
isotig20440	795	46	138	1.8754	Up	--	--
isotig13568	1899	39	117	1.8754	Up	0	PREDICTED: tRNA-splicing ligase RtcB homolog [Apis mellifera]
isotig10799	3636	33	99	1.8754	Up	0	hypothetical protein [Amblyomma maculatum]
isotig11279	3052	30	90	1.8754	Up	3e-07	hypothetical protein DAPPUDRAFT_302263 [Daphnia pulex]
isotig10802	3632	29	87	1.8754	Up	6e-151	PREDICTED: zinc finger protein 598-like [Megachile rotundata]
isotig10534	4079	25	75	1.8754	Up	0	PREDICTED: similar to integrator complex subunit 6 [Tribolium castaneum] >gi|270005607|gb|EFA02055.1| hypothetical protein TcasGA2_TC007684 [Tribolium castaneum]
isotig10441	4313	23	69	1.8754	Up	1e-45	hypothetical protein BRAFLDRAFT_63857 [Branchiostoma floridae] >gi|229296879|gb|EEN67518.1| hypothetical protein BRAFLDRAFT_63857 [Branchiostoma floridae]
isotig07297	3381	22	66	1.8754	Up	4e-112	AGAP005170-PA [Anopheles gambiae str. PEST] >gi|157017117|gb|EAA09429.4| AGAP005170-PA [Anopheles gambiae str. PEST]
isotig12132	2450	20	60	1.8754	Up	2e-146	PREDICTED: hypothetical protein LOC100642260 [Bombus terrestris] >gi|350418614|ref|XP_003491915.1| PREDICTED: hypothetical protein LOC100743755 [Bombus impatiens]
isotig12111	2462	17	51	1.8754	Up	3e-130	PREDICTED: similar to Mitochondrial 2-oxoglutarate/malate carrier protein (OGCP) (Solute carrier family 25 member 11) [Tribolium castaneum] >gi|270012291|gb|EFA08739.1| hypothetical protein TcasGA2_TC006414 [Tribolium castaneum]
isotig17106	1201	14	42	1.8754	Up	--	--
isotig17746	1116	13	39	1.8754	Up	1e-32	mitochondrial import inner membrane translocase subunit Tim10, putative [Pediculus humanus corporis] >gi|212516270|gb|EEB18303.1| mitochondrial import inner membrane translocase subunit Tim10, putative [Pediculus humanus corporis]
isotig11289	3041	12	36	1.8754	Up	1e-100	PREDICTED: similar to CG4611 CG4611-PA [Tribolium castaneum] >gi|270004076|gb|EFA00524.1| hypothetical protein TcasGA2_TC003389 [Tribolium castaneum]
isotig14025	1772	12	36	1.8754	Up	8e-96	hypothetical protein DAPPUDRAFT_304531 [Daphnia pulex]
isotig15708	1415	11	33	1.8754	Up	4e-109	PREDICTED: glutaredoxin-3 [Gallus gallus]
isotig05772	3165	10	30	1.8754	Up	5e-154	hypothetical protein DAPPUDRAFT_201054 [Daphnia pulex]
isotig14544	1647	10	30	1.8754	Up	1e-52	PREDICTED: TRAF-interacting protein-like [Bombus impatiens]
isotig13370	1954	47	139	1.8548	Up	1e-79	PREDICTED: diphthamide biosynthesis protein 2-like [Saccoglossus kowalevskii]
isotig13764	1843	21	62	1.8523	Up	5e-109	dynactin P62 subunit, putative [Ixodes scapularis] >gi|215495324|gb|EEC04965.1| dynactin P62 subunit, putative [Ixodes scapularis]
isotig15226	1505	36	106	1.8484	Up	2e-159	putative fructose 1,6-bisphosphate aldolase [Oncometopia nigricans]
isotig10425	4358	17	50	1.8468	Up	1e-23	hypothetical protein TcasGA2_TC015386 [Tribolium castaneum]
isotig10436	4333	31	91	1.844	Up	0	PREDICTED: putative glycogen [starch] synthase-like [Bombus impatiens]
isotig19565	890	29	85	1.8419	Up	5e-26	GM22495 [Drosophila sechellia] >gi|195496885|ref|XP_002095883.1| GE22660 [Drosophila yakuba] >gi|195592491|ref|XP_002085968.1| GD15069 [Drosophila simulans] >gi|194130646|gb|EDW52689.1| GM22495 [Drosophila sechellia] >gi|194181984|gb|EDW95595.1| GE22660 [Drosophila yakuba] >gi|194197977|gb|EDX11553.1| GD15069 [Drosophila simulans]
isotig13962	1788	68	199	1.8396	Up	0	RecName: Full=Tubulin alpha-2 chain; AltName: Full=Alpha-II tubulin >gi|1519334|gb|AAB07481.1| alpha-II tubulin [Homarus americanus]
isotig11633	2757	13	38	1.8379	Up	0	hypothetical protein DAPPUDRAFT_194892 [Daphnia pulex]
isotig16204	1338	13	38	1.8379	Up	4e-37	hypothetical protein DAPPUDRAFT_225451 [Daphnia pulex]
isotig11735	2677	12	35	1.8348	Up	1e-36	hypothetical protein DAPPUDRAFT_301977 [Daphnia pulex]
isotig07587	2421	22	64	1.831	Up	2e-169	hypothetical protein DAPPUDRAFT_301830 [Daphnia pulex]
isotig21195	713	11	32	1.831	Up	2e-27	GI18971 [Drosophila mojavensis] >gi|193910690|gb|EDW09557.1| GI18971 [Drosophila mojavensis]
isotig11882	2584	18	52	1.821	Up	9e-30	PREDICTED: mKIAA0191 protein-like [Saccoglossus kowalevskii]
isotig12713	2183	17	49	1.8177	Up	5e-26	PREDICTED: uncharacterized protein LOC767868 [Bos taurus] >gi|359079197|ref|XP_003587810.1| PREDICTED: uncharacterized protein LOC767868 [Bos taurus]
isotig10682	3806	15	43	1.8098	Up	1e-136	PREDICTED: eukaryotic translation initiation factor 2-alpha kinase 4-like [Megachile rotundata]
isotig14317	1703	21	60	1.805	Up	1e-115	PREDICTED: retinoid-inducible serine carboxypeptidase-like [Oreochromis niloticus]
isotig13817	1827	14	40	1.805	Up	7e-86	GJ22671 [Drosophila virilis] >gi|194152772|gb|EDW68206.1| GJ22671 [Drosophila virilis]
isotig11044	3304	13	37	1.7995	Up	5e-85	poly (ADP-ribose) polymerase family, member 3 [Xenopus (Silurana) tropicalis] >gi|171846524|gb|AAI61791.1| LOC100145803 protein [Xenopus (Silurana) tropicalis]
isotig11133	3203	19	54	1.7974	Up	0	E75 nuclear receptor [Gecarcinus lateralis]
isotig10473	4238	45	127	1.7873	Up	1e-126	unknown [Dendroctonus ponderosae]
isotig16422	1298	11	31	1.7852	Up	7e-96	conserved hypothetical protein [Ixodes scapularis] >gi|215491630|gb|EEC01271.1| conserved hypothetical protein [Ixodes scapularis]
isotig11463	2888	16	45	1.7823	Up	2e-160	Glycosylphosphatidylinositol anchor attachment 1 protein [Harpegnathos saltator]
isotig10592	3949	26	73	1.7798	Up	5e-170	hypothetical protein TcasGA2_TC006305 [Tribolium castaneum]
isotig10097	5604	31	87	1.7792	Up	8e-138	osbpl1a, putative [Pediculus humanus corporis] >gi|212516091|gb|EEB18142.1| osbpl1a, putative [Pediculus humanus corporis]
isotig02751	1618	50	140	1.7759	Up	0	adhesion regulating molecule 1 [Scylla paramamosain]
isotig11296	3040	20	56	1.7759	Up	0	PREDICTED: uncharacterized protein C19orf29-like [Megachile rotundata]
isotig11804	2633	15	42	1.7759	Up	2e-104	PREDICTED: hypothetical protein LOC100642558 [Bombus terrestris]
isotig10780	3658	42	117	1.7685	Up	2e-58	Protein KIAA1524 [Harpegnathos saltator]
isotig17272	1178	28	78	1.7685	Up	8e-98	Brix domain-containing protein 2 [Crassostrea gigas]
isotig12553	2250	14	39	1.7685	Up	--	--
isotig06683	4206	18	50	1.7644	Up	9e-40	Class A basic helix-loop-helix protein 15 [Crassostrea gigas]
isotig15172	1514	18	50	1.7644	Up	4e-43	hypothetical protein DAPPUDRAFT_306962 [Daphnia pulex]
isotig20036	839	22	61	1.7618	Up	2e-39	AGAP010464-PA [Anopheles gambiae str. PEST] >gi|116129960|gb|EAA07190.3| AGAP010464-PA [Anopheles gambiae str. PEST]
isotig11807	2633	57	158	1.7613	Up	1e-111	Rab GTPase [Litopenaeus vannamei]
isotig14692	1615	30	83	1.7586	Up	2e-35	hypothetical ferritin light-chain subunit [Rimicaris exoculata]
isotig11881	2583	25	69	1.7551	Up	2e-50	Riboflavin kinase [Crassostrea gigas]
isotig11142	3194	16	44	1.7499	Up	1e-80	PREDICTED: hypothetical protein LOC100642907 [Bombus terrestris]
isotig16077	1355	16	44	1.7499	Up	7e-133	PREDICTED: probable cytosolic iron-sulfur protein assembly protein CIAO1-like [Ailuropoda melanoleuca] >gi|281343456|gb|EFB19040.1| hypothetical protein PANDA_016180 [Ailuropoda melanoleuca]
isotig12435	2310	12	33	1.7499	Up	3e-129	Golgin subfamily A member 5 [Crassostrea gigas]
isotig12213	2417	57	156	1.743	Up	1e-82	hypothetical protein TcasGA2_TC011975 [Tribolium castaneum]
isotig13088	2055	19	52	1.743	Up	2e-21	PREDICTED: ubiquitin-like protein 4A-like [Metaseiulus occidentalis]
isotig06467	5232	15	41	1.7411	Up	1e-70	PREDICTED: hypothetical protein LOC100744739 [Bombus impatiens]
isotig11316	3018	15	41	1.7411	Up	3e-88	PREDICTED: solute carrier family 30 (zinc transporter), member 6-like [Saccoglossus kowalevskii]
isotig13426	1940	15	41	1.7411	Up	1e-07	cytochrome c oxidase subunit VIIa [Aedes aegypti] >gi|108876310|gb|EAT40535.1| AAEL007752-PA [Aedes aegypti]
isotig14968	1561	15	41	1.7411	Up	2e-66	PREDICTED: 39S ribosomal protein L44, mitochondrial-like [Acyrthosiphon pisum]
isotig13129	2035	22	60	1.7379	Up	0	PREDICTED: fumarylacetoacetate hydrolase (fumarylacetoacetase) [Taeniopygia guttata]
isotig09997	6755	29	79	1.7363	Up	1e-102	PREDICTED: LOW QUALITY PROTEIN: serine/threonine-protein kinase Nek1-like [Bos taurus] >gi|359067884|ref|XP_003586402.1| PREDICTED: LOW QUALITY PROTEIN: serine/threonine-protein kinase Nek1-like [Bos taurus]
isotig12760	2171	18	49	1.7352	Up	1e-34	PREDICTED: RPB5-mediating protein-like [Saccoglossus kowalevskii]
isotig12327	2361	21	57	1.731	Up	1e-40	hypothetical protein DAPPUDRAFT_304428 [Daphnia pulex]
isotig10572	3989	24	65	1.7279	Up	0	hypothetical protein DAPPUDRAFT_322171 [Daphnia pulex]
isotig11076	3264	24	65	1.7279	Up	3e-138	Trpc4-associated protein [Crassostrea gigas]
isotig10307	4731	34	92	1.7265	Up	6e-72	Hyaluronan mediated motility receptor [Crassostrea gigas]
isotig12981	2091	17	46	1.7265	Up	0	PREDICTED: actin-related protein 5 [Apis mellifera]
isotig14493	1655	17	46	1.7265	Up	5e-99	PREDICTED: similar to peter pan CG5786-PA [Tribolium castaneum] >gi|270001841|gb|EEZ98288.1| hypothetical protein TcasGA2_TC000737 [Tribolium castaneum]
isotig10666	3834	39	105	1.7193	Up	4e-06	hypothetical protein BRAFLDRAFT_119658 [Branchiostoma floridae] >gi|229296623|gb|EEN67262.1| hypothetical protein BRAFLDRAFT_119658 [Branchiostoma floridae]
isotig13066	2058	19	51	1.715	Up	5e-131	nuclear pore complex protein Nup85 [Danio rerio] >gi|82182122|sp|Q6DBY0.1|NUP85_DANRE RecName: Full=Nuclear pore complex protein Nup85; AltName: Full=85 kDa nucleoporin; AltName: Full=Nucleoporin Nup85; AltName: Full=Pericentrin-1 >gi|50418517|gb|AAH78318.1| Pericentrin 1 [Danio rerio]
isotig12778	2165	60	161	1.7145	Up	1e-90	Uracil phosphoribosyltransferase [Harpegnathos saltator]
isotig14547	1645	22	59	1.7137	Up	3e-72	hypothetical protein DAPPUDRAFT_206599 [Daphnia pulex]
isotig13113	2041	31	83	1.7113	Up	4e-80	PREDICTED: similar to syntaxin 5 [Ciona intestinalis]
isotig12703	2187	101	270	1.7091	Up	5e-100	Transmembrane emp24 domain-containing protein 9 precursor [Lepeophtheirus salmonis] >gi|225714124|gb|ACO12908.1| Transmembrane emp24 domain-containing protein 9 precursor [Lepeophtheirus salmonis] >gi|290561268|gb|ADD38036.1| Transmembrane emp24 domain-containing protein 9 [Lepeophtheirus salmonis]
isotig08076	1342	24	64	1.7055	Up	6e-73	PREDICTED: myophilin [Apis mellifera]
isotig10848	3563	18	48	1.7055	Up	6e-90	PREDICTED: similar to CG6621 CG6621-PA [Tribolium castaneum] >gi|270007472|gb|EFA03920.1| hypothetical protein TcasGA2_TC014056 [Tribolium castaneum]
isotig11989	2530	82	218	1.7011	Up	4e-125	hypothetical protein DAPPUDRAFT_326500 [Daphnia pulex]
isotig14606	1632	35	93	1.7003	Up	1e-139	AGAP001526-PA [Anopheles gambiae str. PEST] >gi|157012709|gb|EAA00831.4| AGAP001526-PA [Anopheles gambiae str. PEST]
isotig05853	2316	89	236	1.6974	Up	0	protein disulfide isomerase 2 [Fenneropenaeus chinensis]
isotig13458	1931	37	98	1.6957	Up	6e-67	PREDICTED: uncharacterized FAM18-like protein CG5021-like [Apis mellifera]
isotig10529	4086	17	45	1.6948	Up	1e-141	Ubiquitin carboxyl-terminal hydrolase 32 [Camponotus floridanus]
isotig13191	2015	17	45	1.6948	Up	0	Sperm-associated antigen, putative [Pediculus humanus corporis] >gi|212508991|gb|EEB12505.1| Sperm-associated antigen, putative [Pediculus humanus corporis]
isotig13035	2069	14	37	1.6925	Up	8e-55	DNA polymerase delta subunit 3 [Danio rerio]
isotig11215	3113	25	66	1.691	Up	3e-179	TBC1 domain family member 23 [Crassostrea gigas]
isotig11297	3035	25	66	1.691	Up	2e-112	hypothetical protein SINV_05509 [Solenopsis invicta]
isotig12609	2228	158	417	1.6906	Up	0	hypothetical protein DAPPUDRAFT_301494 [Daphnia pulex]
isotig12634	2220	55	145	1.689	Up	3e-95	hypothetical protein SINV_09994 [Solenopsis invicta]
isotig12183	2433	19	50	1.6864	Up	1e-11	hypothetical protein BRAFLDRAFT_85680 [Branchiostoma floridae] >gi|229283373|gb|EEN54114.1| hypothetical protein BRAFLDRAFT_85680 [Branchiostoma floridae]
isotig10564	4004	32	84	1.6828	Up	3e-34	PREDICTED: hypothetical protein [Saccoglossus kowalevskii]
isotig13063	2061	157	412	1.6823	Up	7e-14	swiprosin [Papilio xuthus]
contig00433	909	37	97	1.6809	Up	1e-89	adenylosuccinate synthetase isozyme 2 [Xenopus laevis] >gi|82241607|sp|Q7ZY87.1|PURA2_XENLA RecName: Full=Adenylosuccinate synthetase isozyme 2; Short=AMPSase 2; Short=AdSS 2; AltName: Full=Adenylosuccinate synthetase, acidic isozyme; AltName: Full=Adenylosuccinate synthetase, liver isozyme; Short=L-type adenylosuccinate synthetase; AltName: Full=IMP--aspartate ligase 2 >gi|27881790|gb|AAH43896.1…
isotig15639	1427	21	55	1.6795	Up	2e-73	CD2 antigen cytoplasmic tail-binding protein 2 [Crassostrea gigas]
isotig11125	3214	70	182	1.669	Up	0	NADPH--cytochrome P450, putative [Pediculus humanus corporis] >gi|212507262|gb|EEB11242.1| NADPH--cytochrome P450, putative [Pediculus humanus corporis]
isotig11067	3274	20	52	1.669	Up	9e-56	AGAP001801-PA [Anopheles gambiae str. PEST] >gi|157012544|gb|EAA01118.4| AGAP001801-PA [Anopheles gambiae str. PEST]
isotig12390	2334	20	52	1.669	Up	1e-53	PREDICTED: hypothetical protein [Saccoglossus kowalevskii]
isotig16790	1243	22	57	1.6639	Up	5e-32	conserved hypothetical protein [Culex quinquefasciatus] >gi|167867150|gb|EDS30533.1| conserved hypothetical protein [Culex quinquefasciatus]
isotig14952	1566	17	44	1.6624	Up	2e-39	PREDICTED: protein C7orf30 homolog [Megachile rotundata]
contig01457	807	131	336	1.6493	Up	3e-104	ubiquitin [Papilio xuthus]
isotig21162	716	16	41	1.648	Up	9e-73	RecName: Full=V-type proton ATPase 16 kDa proteolipid subunit; Short=V-ATPase 16 kDa proteolipid subunit; AltName: Full=Vacuolar proton pump 16 kDa proteolipid subunit >gi|251353|gb|AAB22508.1| vacuolar H(+)-ATPase proteolipid subunit homolog [Nephrops norvegicus]
isotig11287	3044	75	192	1.6466	Up	4e-88	hypothetical protein DAPPUDRAFT_230571 [Daphnia pulex]
isotig12425	2320	18	46	1.6441	Up	4e-110	Arfaptin-2 [Acromyrmex echinatior]
isotig14710	1613	239	609	1.6399	Up	9e-97	X-box binding protein 1 splicing form [Litopenaeus vannamei]
isotig11451	2896	26	66	1.6344	Up	3e-84	GE18176 [Drosophila yakuba] >gi|194173817|gb|EDW87428.1| GE18176 [Drosophila yakuba]
isotig14931	1569	15	38	1.6315	Up	1e-137	hypothetical protein KGM_21307 [Danaus plexippus]
isotig13234	1999	19	48	1.6275	Up	2e-66	PREDICTED: uncharacterized protein LOC100873015 [Apis florea]
isotig11243	3090	25	63	1.6239	Up	6e-08	PREDICTED: similar to Prg4 protein [Taeniopygia guttata]
isotig11387	2950	28	70	1.6124	Up	1e-166	PREDICTED: wee1-like protein kinase-like isoform 2 [Bombus impatiens]
isotig05289	8165	20	50	1.6124	Up	3e-129	Nucleosome assembly protein 1-like 4 [Crassostrea gigas]
contig01474	1332	216	535	1.599	Up	0	Zgc:172187 protein [Danio rerio] >gi|62530956|gb|AAH93444.1| Zgc:172187 protein [Danio rerio]
isotig10882	3524	19	47	1.5971	Up	3e-85	BCL2/adenovirus E1B 19 kDa protein-interacting protein, putative [Pediculus humanus corporis] >gi|212516691|gb|EEB18677.1| BCL2/adenovirus E1B 19 kDa protein-interacting protein, putative [Pediculus humanus corporis]
isotig11874	2586	19	47	1.5971	Up	0	hypothetical protein DAPPUDRAFT_221441 [Daphnia pulex]
isotig12043	2494	17	42	1.5953	Up	6e-09	PREDICTED: similar to predicted protein [Ciona intestinalis]
isotig12501	2281	17	42	1.5953	Up	4e-59	hypothetical protein BRAFLDRAFT_277266 [Branchiostoma floridae] >gi|229288665|gb|EEN59357.1| hypothetical protein BRAFLDRAFT_277266 [Branchiostoma floridae]
isotig12334	2364	15	37	1.593	Up	3e-128	hypothetical protein DAPPUDRAFT_97204 [Daphnia pulex]
isotig14504	1649	15	37	1.593	Up	3e-84	hypothetical protein DAPPUDRAFT_311532 [Daphnia pulex]
isotig14036	1768	43	106	1.5921	Up	4e-57	unknown [Dendroctonus ponderosae]
isotig11090	3242	28	69	1.5916	Up	2e-43	hypothetical protein DAPPUDRAFT_194582 [Daphnia pulex]
isotig10056	5965	50	123	1.5891	Up	1e-125	serine/threonine protein kinase rio3, putative [Ixodes scapularis] >gi|215492400|gb|EEC02041.1| serine/threonine protein kinase rio3, putative [Ixodes scapularis]
isotig11578	2794	22	54	1.5859	Up	4e-92	PREDICTED: u3 small nucleolar RNA-associated protein 14 homolog A-like [Bombus terrestris]
isotig11531	2824	20	49	1.5832	Up	7e-153	PREDICTED: TBC1 domain family member 24-like isoform 1 [Bombus impatiens]
isotig11416	2931	27	66	1.58	Up	0	PREDICTED: hypothetical protein LOC100127873 [Xenopus (Silurana) tropicalis]
isotig14697	1614	27	66	1.58	Up	1e-96	Methylglutaconyl-CoA hydratase, mitochondrial precursor [Caligus rogercresseyi]
isotig12288	2382	18	44	1.58	Up	2e-37	PREDICTED: hypothetical protein LOC100640421 [Amphimedon queenslandica]
isotig10437	4328	16	39	1.5758	Up	0	PREDICTED: protein CLEC16A [Megachile rotundata]
isotig11406	2938	40	97	1.5684	Up	2e-128	hypothetical protein TcasGA2_TC003525 [Tribolium castaneum]
isotig14648	1625	66	160	1.568	Up	5e-96	GTP-binding protein SAR1B, putative [Pediculus humanus corporis] >gi|212518131|gb|EEB19923.1| GTP-binding protein SAR1B, putative [Pediculus humanus corporis]
isotig11099	3229	17	41	1.5605	Up	1e-44	Pancreatic lipase-related protein 2 [Crassostrea gigas]
contig01054	552	90	217	1.5601	Up	--	--
isotig10149	5271	30	72	1.5535	Up	0	PREDICTED: similar to CG3655 CG3655-PB [Tribolium castaneum] >gi|270008937|gb|EFA05385.1| hypothetical protein TcasGA2_TC015557 [Tribolium castaneum]
isotig11764	2659	20	48	1.5535	Up	0	succinate dehydrogenase complex, subunit A, flavoprotein (Fp) [Nasonia vitripennis]
isotig10582	3974	18	43	1.5468	Up	9e-66	PREDICTED: AP-4 complex subunit epsilon-1 [Oreochromis niloticus]
isotig15314	1485	18	43	1.5468	Up	2e-168	hypothetical protein SINV_12082 [Solenopsis invicta]
isotig15965	1374	26	62	1.5442	Up	3e-148	GI18675 [Drosophila mojavensis] >gi|193911304|gb|EDW10171.1| GI18675 [Drosophila mojavensis]
isotig14802	1591	40	95	1.5384	Up	2e-137	mitochondrial malate dehydrogenase [Ictalurus punctatus] >gi|308323055|gb|ADO28665.1| mitochondrial malate dehydrogenase [Ictalurus punctatus]
isotig13097	2049	16	38	1.5384	Up	1e-107	PREDICTED: dnaJ homolog subfamily C member 21-like [Anolis carolinensis]
isotig21218	708	16	38	1.5384	Up	4e-21	hypothetical protein DT1P1A10 [Danio rerio]
isotig10612	3913	38	90	1.5344	Up	9e-50	Protein PAT1-like protein 1 [Harpegnathos saltator]
isotig10174	5144	80	189	1.5308	Up	1e-173	hypothetical protein DAPPUDRAFT_302058 [Daphnia pulex]
isotig10974	3408	85	200	1.5249	Up	1e-146	conserved hypothetical protein [Pediculus humanus corporis] >gi|212508158|gb|EEB11927.1| conserved hypothetical protein [Pediculus humanus corporis]
isotig05730	3475	17	40	1.5249	Up	3e-121	aurora/Ipl1p-related kinase [Marthasterias glacialis]
isotig11712	2697	20	47	1.5231	Up	0	PREDICTED: Bardet-Biedl syndrome 2-like [Saccoglossus kowalevskii]
isotig10346	4595	48	112	1.5128	Up	7e-108	DnaJ-like protein subfamily C member 14 [Harpegnathos saltator]
isotig12364	2348	24	56	1.5128	Up	0	PREDICTED: GTP-binding protein 128up-like [Bombus impatiens]
isotig11692	2708	18	42	1.5128	Up	0	nucleolar protein 10 [Xenopus laevis] >gi|73921234|sp|Q7T0Q5.1|NOL10_XENLA RecName: Full=Nucleolar protein 10 >gi|33416707|gb|AAH56086.1| MGC69094 protein [Xenopus laevis]
isotig12614	2227	18	42	1.5128	Up	9e-89	inner membrane protein COX18, mitochondrial [Culex quinquefasciatus] >gi|167867261|gb|EDS30644.1| inner membrane protein COX18, mitochondrial [Culex quinquefasciatus]
isotig14139	1748	25	58	1.5046	Up	6e-08	PREDICTED: zinc finger protein 208-like [Danio rerio]
isotig11232	3095	19	44	1.5019	Up	1e-122	PREDICTED: origin recognition complex, subunit 2-like [Saccoglossus kowalevskii]
isotig12451	2304	23	53	1.4948	Up	0	ubiquitin-like modifier-activating enzyme ATG7 isoform 1 [Mus musculus]
isotig00963	6317	33	76	1.494	Up	2e-55	folate receptor 1-like protein [Daphnia pulex]
isotig17982	1082	20	46	1.4921	Up	9e-16	PREDICTED: myelin expression factor 2 [Apis mellifera]
isotig11596	2778	35	80	1.4831	Up	3e-77	hypothetical protein BRAFLDRAFT_126796 [Branchiostoma floridae] >gi|229290818|gb|EEN61494.1| hypothetical protein BRAFLDRAFT_126796 [Branchiostoma floridae]
isotig10808	3615	39	89	1.4808	Up	0	hypothetical protein BRAFLDRAFT_122323 [Branchiostoma floridae] >gi|229289859|gb|EEN60543.1| hypothetical protein BRAFLDRAFT_122323 [Branchiostoma floridae]
isotig11458	2894	43	98	1.4789	Up	2e-126	AGAP001957-PA [Anopheles gambiae str. PEST] >gi|157012452|gb|EAA01271.5| AGAP001957-PA [Anopheles gambiae str. PEST]
isotig11363	2976	18	41	1.4781	Up	0	PREDICTED: hypothetical protein LOC100158785 [Acyrthosiphon pisum]
isotig11421	2928	40	91	1.4763	Up	0	hypothetical protein DAPPUDRAFT_303471 [Daphnia pulex]
isotig12633	2220	22	50	1.4749	Up	4e-49	Broad-complex protein isoform 6 variant 1 [Penaeus monodon]
isotig11499	2856	19	43	1.4688	Up	0	RecName: Full=Protein SDA1 homolog; AltName: Full=SDA1 domain-containing protein 1 >gi|46250236|gb|AAH68340.1| SDA1 domain containing 1 [Danio rerio]
isotig20865	748	145	328	1.4681	Up	5e-24	putative ribosome-attached membrane protein 4 [Latrodectus hesperus]
isotig07139	4009	42	95	1.468	Up	1e-25	AAEL007990-PB [Aedes aegypti]
isotig14052	1762	54	122	1.4663	Up	4e-53	eukaryotic initiation factor 4E binding protein [Marsupenaeus japonicus]
isotig11004	3360	27	61	1.4663	Up	6e-08	PREDICTED: uncharacterized protein LOC588422 [Strongylocentrotus purpuratus]
isotig16155	1344	20	45	1.4604	Up	1e-51	program cell death 5-like [Penaeus monodon]
contig00112	1529	33	74	1.4555	Up	1e-06	PREDICTED: histone-lysine N-methyltransferase PRDM9-like, partial [Loxodonta africana]
isotig12436	2308	29	65	1.4548	Up	2e-101	hypothetical protein DAPPUDRAFT_304425 [Daphnia pulex]
isotig15051	1543	25	56	1.4539	Up	1e-39	NADH ubiquinone oxidoreductase [Rhipicephalus sanguineus]
isotig12056	2489	21	47	1.4527	Up	8e-110	PREDICTED: similar to 1,4-dihydroxy-2-naphthoate octaprenyltransferase [Tribolium castaneum] >gi|270012242|gb|EFA08690.1| hypothetical protein TcasGA2_TC006361 [Tribolium castaneum]
isotig10758	3687	32	71	1.4402	Up	4e-89	PREDICTED: hypothetical protein [Taeniopygia guttata]
isotig11136	3195	19	42	1.4348	Up	2e-08	hypothetical protein LOAG_14222 [Loa loa]
isotig15112	1528	26	57	1.4229	Up	0	GL19080 [Drosophila persimilis] >gi|194106172|gb|EDW28215.1| GL19080 [Drosophila persimilis]
isotig12821	2146	42	92	1.4217	Up	1e-32	hypothetical protein DAPPUDRAFT_304054 [Daphnia pulex]
isotig11605	2771	21	46	1.4217	Up	0	hypothetical protein EAI_08807 [Harpegnathos saltator]
isotig10440	4317	38	83	1.4176	Up	0	PREDICTED: DNA repair protein RAD50-like [Oreochromis niloticus]
isotig10461	4264	33	72	1.416	Up	0	hypothetical protein TcasGA2_TC009044 [Tribolium castaneum]
isotig16533	1279	33	72	1.416	Up	1e-118	eukaryotic translation initiation factor 6 [Fenneropenaeus chinensis]
contig01523	1817	22	48	1.416	Up	5e-08	PREDICTED: similar to SCAN domain containing 3, partial [Hydra magnipapillata] >gi|221136188|ref|XP_002170983.1| PREDICTED: hypothetical protein, partial [Hydra magnipapillata]
isotig10322	4690	56	122	1.4138	Up	1e-62	hypothetical protein [Amblyomma maculatum]
isotig11308	3023	40	87	1.4115	Up	2e-158	hypothetical protein DAPPUDRAFT_188759 [Daphnia pulex]
isotig11975	2531	42	91	1.4059	Up	3e-64	PREDICTED: deltex 2-like isoform 1 [Oryctolagus cuniculus]
isotig15529	1443	50	108	1.4015	Up	7e-126	hypothetical protein DAPPUDRAFT_231048 [Daphnia pulex]
isotig16212	1336	25	54	1.4015	Up	1e-154	hypothetical protein [Amblyomma maculatum]
isotig13656	1870	26	56	1.3974	Up	1e-12	pherophorin-dz1 protein [Brugia malayi]
isotig06967	4691	33	71	1.3958	Up	0	PREDICTED: ubiquitin carboxyl-terminal hydrolase 19-like [Ailuropoda melanoleuca]
isotig13209	2007	47	101	1.3941	Up	7e-19	PREDICTED: similar to mitochondrial ribosomal protein L42 CG12921-PA [Tribolium castaneum] >gi|270003875|gb|EFA00323.1| hypothetical protein TcasGA2_TC003161 [Tribolium castaneum]
isotig10784	3654	27	58	1.3935	Up	0	PREDICTED: RNA polymerase-associated protein Rtf1-like [Megachile rotundata]
isotig18031	1078	41	88	1.3923	Up	2e-47	mitochondrial F1F0-ATP synthase subunit D/ATP7 [Glossina morsitans morsitans]
isotig10109	5531	28	60	1.39	Up	0	hypothetical protein DAPPUDRAFT_305599 [Daphnia pulex]
isotig12600	2230	64	137	1.3885	Up	1e-55	leucine-rich repeat-containing protein 59 [Mustela putorius furo]
isotig17965	1073	105	224	1.3836	Up	1e-24	p31A [Culex quinquefasciatus] >gi|167873703|gb|EDS37086.1| p31A [Culex quinquefasciatus]
isotig10510	4126	38	81	1.3824	Up	5e-59	hypothetical protein DAPPUDRAFT_308669 [Daphnia pulex]
isotig18508	1013	46	98	1.3816	Up	1e-53	signal sequence receptor beta-like protein [Cherax quadricarinatus]
isotig19781	866	23	49	1.3816	Up	2e-19	salivary secreted ribonuclease [Bombyx mori] >gi|95102584|gb|ABF51230.1| salivary secreted ribonuclease [Bombyx mori]
isotig06861	5184	49	104	1.3762	Up	9e-154	PREDICTED: rab GTPase-binding effector protein 1-like [Strongylocentrotus purpuratus]
isotig12547	2258	26	55	1.3714	Up	2e-78	Putative methyltransferase METT10D [Crassostrea gigas]
isotig16894	1228	51	107	1.3595	Up	2e-22	nucleoplasmin isoform 1-like protein [Maconellicoccus hirsutus]
isotig17680	1120	123	258	1.3592	Up	6e-160	cytosolic manganese superoxide dismutase [Procambarus clarkii]
isotig11156	3178	31	65	1.3586	Up	0	PREDICTED: valine--tRNA ligase [Callithrix jacchus]
isotig11401	2940	31	65	1.3586	Up	1e-41	hypothetical protein DAPPUDRAFT_305303 [Daphnia pulex]
isotig13263	1987	22	46	1.3546	Up	0	hypothetical protein DAPPUDRAFT_302108 [Daphnia pulex]
isotig16227	1333	23	48	1.3519	Up	1e-13	PREDICTED: Down syndrome critical region protein 2-like [Saccoglossus kowalevskii]
isotig17308	1172	24	50	1.3493	Up	9e-33	succinate dehydrogenase complex, subunit C, integral membrane protein [Danio rerio]
isotig13541	1904	49	102	1.3482	Up	0	PREDICTED: isocitrate dehydrogenase [NADP] cytoplasmic-like [Acyrthosiphon pisum]
isotig14063	1762	25	52	1.347	Up	4e-37	PREDICTED: similar to asrij CG13533-PA [Tribolium castaneum] >gi|270003372|gb|EEZ99819.1| hypothetical protein TcasGA2_TC002599 [Tribolium castaneum]
isotig12766	2169	39	81	1.3449	Up	4e-07	hypothetical protein PTSG_01067 [Salpingoeca sp. ATCC 50818]
isotig10515	4112	26	54	1.3449	Up	7e-06	PREDICTED: LOW QUALITY PROTEIN: component of gems 4-like [Nomascus leucogenys]
isotig11341	2997	26	54	1.3449	Up	0	PREDICTED: hypothetical protein LOC100074424 [Ornithorhynchus anatinus]
isotig14621	1626	26	54	1.3449	Up	4e-124	glucosamine-6-phosphate isomerase [Aedes aegypti] >gi|108869624|gb|EAT33849.1| AAEL013877-PA [Aedes aegypti]
isotig09084	797	29	60	1.3394	Up	3e-53	cytochrome C oxidase subunit Va [Ixodes scapularis] >gi|215503278|gb|EEC12772.1| cytochrome C oxidase subunit Va [Ixodes scapularis]
isotig10185	5095	30	62	1.3378	Up	--	--
isotig19752	868	65	134	1.3342	Up	1e-77	GF13003 [Drosophila ananassae] >gi|190621003|gb|EDV36527.1| GF13003 [Drosophila ananassae]
isotig07023	3204	54	111	1.33	Up	1e-77	PREDICTED: nudE nuclear distribution gene E homolog (A. nidulans)-like 1-like [Saccoglossus kowalevskii]
isotig07605	1961	109	223	1.3232	Up	2e-166	ubiquitin C variant [Homo sapiens]
isotig10814	3613	24	49	1.3202	Up	0	PREDICTED: pre-mRNA-processing factor 6-like [Bombus impatiens]
isotig11530	2823	76	155	1.3186	Up	0	PREDICTED: similar to conserved hypothetical protein [Tribolium castaneum] >gi|270001633|gb|EEZ98080.1| hypothetical protein TcasGA2_TC000487 [Tribolium castaneum]
isotig10794	3636	51	104	1.3185	Up	6e-62	PREDICTED: protein TFG [Gallus gallus]
isotig10391	4452	26	53	1.3179	Up	0	hypothetical protein BRAFLDRAFT_115340 [Branchiostoma floridae] >gi|229296271|gb|EEN66912.1| hypothetical protein BRAFLDRAFT_115340 [Branchiostoma floridae]
isotig10354	4567	86	175	1.3154	Up	0	hypothetical protein TcasGA2_TC012416 [Tribolium castaneum]
isotig10260	4889	45	91	1.3064	Up	7e-20	PREDICTED: uncharacterized protein LOC576865 [Strongylocentrotus purpuratus]
isotig10413	4384	44	88	1.2905	Up	3e-25	PREDICTED: hypothetical protein [Saccoglossus kowalevskii]
isotig21946	574	40	80	1.2905	Up	--	--
isotig08194	1387	25	50	1.2905	Up	1e-24	Ecdysteroid-regulated 16 kDa protein [Danaus plexippus]
isotig13232	1999	41	82	1.2904	Up	1e-63	hypothetical protein BRAFLDRAFT_219212 [Branchiostoma floridae] >gi|229281858|gb|EEN52611.1| hypothetical protein BRAFLDRAFT_219212 [Branchiostoma floridae]
isotig11172	3158	47	93	1.275	Up	2e-150	hypothetical protein DAPPUDRAFT_308628 [Daphnia pulex]
isotig06997	2938	43	85	1.2736	Up	6e-130	hypothetical protein DAPPUDRAFT_204767 [Daphnia pulex]
isotig11569	2799	39	77	1.2718	Up	3e-38	PREDICTED: similar to predicted protein [Tribolium castaneum]
isotig10060	5891	36	71	1.2703	Up	9e-44	PREDICTED: Gas41-like [Saccoglossus kowalevskii]
isotig11557	2810	165	325	1.2684	Up	7e-177	hypothetical protein SINV_14598 [Solenopsis invicta]
isotig11541	2825	33	65	1.2684	Up	0	hypothetical protein DAPPUDRAFT_202764 [Daphnia pulex]
isotig12941	2102	33	65	1.2684	Up	3e-170	PREDICTED: similar to ubiquitin specific peptidase 14 [Tribolium castaneum] >gi|270009745|gb|EFA06193.1| hypothetical protein TcasGA2_TC009042 [Tribolium castaneum]
isotig13627	1880	29	57	1.2654	Up	1e-169	hypothetical protein DAPPUDRAFT_187388 [Daphnia pulex]
isotig14564	1642	29	57	1.2654	Up	1e-153	hypothetical protein DAPPUDRAFT_203975 [Daphnia pulex]
isotig13321	1968	26	51	1.2624	Up	3e-38	PREDICTED: vesicle transport protein SEC20 isoform 1 [Danio rerio]
isotig10349	4585	47	92	1.2594	Up	1e-10	PREDICTED: similar to CG8600 CG8600-PA [Tribolium castaneum] >gi|270016475|gb|EFA12921.1| hypothetical protein TcasGA2_TC006991 [Tribolium castaneum]
isotig07279	2630	35	68	1.2486	Up	2e-175	hypothetical protein DAPPUDRAFT_307430 [Daphnia pulex]
isotig16917	1224	103	200	1.2478	Up	1e-61	ARMET-like protein precursor [Caligus rogercresseyi] >gi|225709096|gb|ACO10394.1| ARMET-like protein precursor [Caligus rogercresseyi]
isotig13292	1982	33	64	1.2461	Up	1e-52	hypothetical protein [Amblyomma maculatum]
isotig13755	1844	31	60	1.2431	Up	3e-168	casein kinase 1 epsilon [Xenopus (Silurana) tropicalis] >gi|54261645|gb|AAH84453.1| casein kinase 1, epsilon [Xenopus (Silurana) tropicalis]
isotig19574	890	55	106	1.237	Up	5e-55	GI15982 [Drosophila mojavensis] >gi|193912184|gb|EDW11051.1| GI15982 [Drosophila mojavensis]
isotig14074	1761	70	134	1.2273	Up	0	putative phosphoglycerate kinase [Danaus plexippus]
isotig12228	2407	32	61	1.2212	Up	1e-43	PREDICTED: similar to ring finger protein 141 [Tribolium castaneum] >gi|270005817|gb|EFA02265.1| hypothetical protein TcasGA2_TC007929 [Tribolium castaneum]
isotig13488	1920	39	74	1.2145	Up	3e-115	PREDICTED: E3 ubiquitin-protein ligase RNF14-like [Oreochromis niloticus]
isotig10669	3828	36	68	1.208	Up	1e-93	PREDICTED: sulfhydryl oxidase 1-like [Megachile rotundata]
isotig10741	3715	36	68	1.208	Up	0	PREDICTED: hypothetical protein LOC100743997 [Bombus impatiens]
isotig13791	1834	36	68	1.208	Up	0	PREDICTED: 26S protease regulatory subunit 6B isoform 1 [Apis mellifera] >gi|380025562|ref|XP_003696539.1| PREDICTED: 26S protease regulatory subunit 6B-like [Apis florea]
contig01506	1138	283	534	1.2065	Up	1e-168	GA30006 [Drosophila pseudoobscura pseudoobscura] >gi|388858740|gb|EIM52248.1| GA30006 [Drosophila pseudoobscura pseudoobscura]
isotig14205	1730	43	81	1.204	Up	1e-29	hypothetical protein CRE_08201 [Caenorhabditis remanei] >gi|308246605|gb|EFO90557.1| hypothetical protein CRE_08201 [Caenorhabditis remanei]
isotig12115	2461	41	77	1.1997	Up	3e-178	hypothetical protein DAPPUDRAFT_309652 [Daphnia pulex]
isotig12203	2424	32	60	1.1973	Up	0	PREDICTED: mRNA-capping enzyme [Apis mellifera]
isotig07831	2024	31	58	1.1942	Up	1e-30	conserved hypothetical protein [Culex quinquefasciatus] >gi|167869796|gb|EDS33179.1| conserved hypothetical protein [Culex quinquefasciatus]
isotig17372	1165	31	58	1.1942	Up	3e-117	hypothetical protein DAPPUDRAFT_57769 [Daphnia pulex]
isotig10367	4521	38	71	1.1923	Up	0	PREDICTED: MGC80816 protein-like [Saccoglossus kowalevskii]
isotig10091	5621	51	95	1.1879	Up	1e-62	hypothetical protein DAPPUDRAFT_95812 [Daphnia pulex]
isotig15189	1511	36	67	1.1866	Up	4e-21	putative SERF-like protein [Palaemonetes varians]
isotig16488	1289	41	76	1.1808	Up	1e-171	alcohol dehydrogenase [Danio rerio]
isotig06779	5646	47	87	1.1788	Up	7e-54	TGF-alpha [Gryllus bimaculatus]
isotig11112	3225	40	74	1.178	Up	0	PREDICTED: autophagy-related protein 9A-like [Megachile rotundata]
isotig14351	1697	33	61	1.1768	Up	2e-85	PREDICTED: ras-related protein Rab-18-like [Anolis carolinensis]
isotig13650	1872	52	96	1.175	Up	0	PREDICTED: eukaryotic translation initiation factor 3 subunit 6 interacting protein-like [Saccoglossus kowalevskii]
isotig10557	4024	50	92	1.1702	Up	0	PREDICTED: leucyl-tRNA synthetase, cytoplasmic [Oreochromis niloticus]
isotig10218	5008	87	160	1.1694	Up	0	hypothetical protein DAPPUDRAFT_227683 [Daphnia pulex]
isotig13060	2063	36	66	1.1649	Up	3e-56	ptpla domain protein, partial [Papilio polytes]
isotig13033	2071	81	148	1.1601	Up	0	Isocitrate dehydrogenase [NADP], mitochondrial [Crassostrea gigas]
isotig10273	4838	49	89	1.1515	Up	0	Cullin-4B [Harpegnathos saltator]
isotig12030	2506	43	78	1.1496	Up	1e-128	PREDICTED: signal recognition particle 68 kDa protein [Strongylocentrotus purpuratus]
isotig11974	2533	37	67	1.1471	Up	2e-129	hypothetical protein DAPPUDRAFT_307190 [Daphnia pulex]
isotig10250	4910	49	88	1.1352	Up	8e-110	GI16974 [Drosophila mojavensis] >gi|193912244|gb|EDW11111.1| GI16974 [Drosophila mojavensis]
isotig12444	2307	49	88	1.1352	Up	1e-41	CDC28 protein kinase regulatory subunit 1B [Scylla paramamosain]
isotig10573	3993	225	404	1.1349	Up	9e-138	eukaryotic translation initiation factor, putative [Pediculus humanus corporis] >gi|212511189|gb|EEB14222.1| eukaryotic translation initiation factor, putative [Pediculus humanus corporis]
isotig14888	1578	39	70	1.1343	Up	0	notchless protein homolog 1 [Macaca mulatta] >gi|383419343|gb|AFH32885.1| notchless protein homolog 1 isoform a [Macaca mulatta]
isotig12603	2227	34	61	1.1337	Up	4e-80	hypothetical protein BRAFLDRAFT_70868 [Branchiostoma floridae] >gi|229278583|gb|EEN49370.1| hypothetical protein BRAFLDRAFT_70868 [Branchiostoma floridae]
isotig10368	4523	58	104	1.1329	Up	3e-118	hypothetical protein SINV_02673 [Solenopsis invicta]
isotig16527	1280	79	141	1.1262	Up	4e-135	proliferating cell nuclear antigen [Fenneropenaeus chinensis]
isotig14465	1674	219	390	1.123	Up	4e-54	chicadae/profilin [Litopenaeus vannamei]
isotig10225	4976	44	78	1.1164	Up	0	DNA cytosine-5-methyltransferase 1 [Patiria pectinifera]
isotig17823	1105	65	115	1.1136	Up	2e-83	26S proteasome non-ATPase regulatory subunit 8 [Crassostrea gigas]
isotig12540	2261	37	65	1.1034	Up	1e-37	hypothetical protein DAPPUDRAFT_308250 [Daphnia pulex]
isotig10107	5538	52	91	1.0978	Up	0	eukaryotic translation initiation factor 3 subunit, putative [Pediculus humanus corporis] >gi|212514491|gb|EEB16805.1| eukaryotic translation initiation factor 3 subunit, putative [Pediculus humanus corporis]
isotig12697	2192	47	82	1.0934	Up	8e-82	Sorting nexin-12 [Camponotus floridanus]
isotig11838	2609	38	66	1.0869	Up	5e-147	hypothetical protein DAPPUDRAFT_309224 [Daphnia pulex]
isotig12939	2100	63	109	1.0814	Up	1e-158	GL10628 [Drosophila persimilis] >gi|198457300|ref|XP_002138380.1| GA24424 [Drosophila pseudoobscura pseudoobscura] >gi|194110038|gb|EDW32081.1| GL10628 [Drosophila persimilis] >gi|198135932|gb|EDY68938.1| GA24424 [Drosophila pseudoobscura pseudoobscura]
isotig11732	2679	66	114	1.0789	Up	0	hypothetical protein DAPPUDRAFT_306444 [Daphnia pulex]
isotig11152	3185	59	101	1.066	Up	0	PREDICTED: superkiller viralicidic activity 2-like 2-like [Saccoglossus kowalevskii]
isotig10966	3419	77	131	1.0571	Up	0	PREDICTED: similar to elongation factor 1 alpha [Tribolium castaneum] >gi|270012572|gb|EFA09020.1| hypothetical protein TcasGA2_TC006729 [Tribolium castaneum]
isotig15204	1508	69	117	1.0523	Up	5e-58	mitochondrial import inner membrane translocase subunit Tim23, putative [Pediculus humanus corporis] >gi|212510286|gb|EEB13485.1| mitochondrial import inner membrane translocase subunit Tim23, putative [Pediculus humanus corporis]
isotig09992	6950	59	100	1.0517	Up	0	oxysterol binding protein isoform a [Aedes aegypti]
isotig07043	3295	49	83	1.0508	Up	0	Peroxisomal Lon protease-like protein 2 [Crassostrea gigas]
isotig10344	4602	53	89	1.0383	Up	0	PREDICTED: cullin-3-like [Apis florea]
isotig13045	2066	87	145	1.0274	Up	4e-150	voltage-dependent anion-selective channel [Eriocheir sinensis]
isotig10155	5210	51	85	1.0274	Up	2e-73	PREDICTED: prolactin regulatory element-binding protein-like [Megachile rotundata]
isotig10318	4706	54	89	1.0113	Up	5e-24	unhealthy ribosome biogenesis protein 2 homolog [Rattus norvegicus]
isotig15646	1426	176	290	1.0109	Up	0	glyceraldehyde-3-phosphate dehydrogenase [Procambarus clarkii]
isotig13048	2063	153	252	1.0103	Up	0	mitochondrial ATP synthase subunit alpha precursor [Litopenaeus vannamei]
isotig10908	3485	72	118	1.0032	Up	--	--
isotig06229	6692	118	48	-1.0072	Down	3e-07	PREDICTED: transcription elongation factor SPT6-like [Megachile rotundata]
isotig06209	10103	106	43	-1.0112	Down	1e-08	hepatitis B virus X associated protein, hbxa, putative [Pediculus humanus corporis] >gi|212510895|gb|EEB13986.1| hepatitis B virus X associated protein, hbxa, putative [Pediculus humanus corporis]
isotig13310	1975	114	46	-1.0189	Down	--	--
isotig10459	4265	284	114	-1.0264	Down	8e-90	hypothetical protein TcasGA2_TC005552 [Tribolium castaneum]
isotig10455	4277	173	69	-1.0357	Down	5e-55	PREDICTED: ran-specific GTPase-activating protein-like [Nasonia vitripennis]
isotig10685	3803	101	40	-1.0458	Down	0	hypothetical protein CGI_10017863 [Crassostrea gigas]
isotig15215	1498	125	49	-1.0606	Down	6e-110	PREDICTED: proteasome subunit alpha type-4-like [Nasonia vitripennis]
isotig07081	2923	92	36	-1.0632	Down	9e-161	nucleotide excision repair protein [Marsupenaeus japonicus]
isotig12037	2502	308	120	-1.0694	Down	3e-102	RhoA [Marsupenaeus japonicus]
isotig21055	734	348	135	-1.0757	Down	1e-35	60S ribosomal protein L14 [Sus scrofa] >gi|158514030|sp|A1XQU3.1|RL14_PIG RecName: Full=60S ribosomal protein L14 >gi|117661006|gb|ABK55649.1| RPL14 [Sus scrofa]
isotig11008	3358	232	90	-1.0757	Down	7e-70	Rho GDP dissociation inhibitor [Schistocerca gregaria]
isotig05858	2338	147	57	-1.0763	Down	6e-64	Signal peptidase complex subunit 3 [Lepeophtheirus salmonis] >gi|290561441|gb|ADD38121.1| Signal peptidase complex subunit 3 [Lepeophtheirus salmonis]
isotig09928	11903	119	46	-1.0808	Down	1e-68	DNA-directed RNA polymerase, omega subunit family protein [Trichomonas vaginalis G3] >gi|121898208|gb|EAY03306.1| DNA-directed RNA polymerase, omega subunit family protein [Trichomonas vaginalis G3]
isotig09988	7019	417	161	-1.0825	Down	1e-142	PREDICTED: LOW QUALITY PROTEIN: ADIPOR-like receptor CG5315-like [Bombus impatiens]
isotig09944	9027	172	66	-1.0914	Down	6e-57	PREDICTED: hypothetical protein LOC100164801 isoform 2 [Acyrthosiphon pisum]
isotig09942	9158	107	41	-1.0935	Down	0	one-transmembrane-helix HMG-CoA reductase [Homarus americanus]
isotig10016	6475	81	31	-1.0952	Down	3e-117	hypothetical protein DAPPUDRAFT_307947 [Daphnia pulex]
isotig15072	1533	722	276	-1.0969	Down	0	alpha-I tubulin [Cherax quadricarinatus]
isotig09985	7053	178	68	-1.0978	Down	0	PREDICTED: glycogen debranching enzyme-like [Nasonia vitripennis]
isotig15396	1468	118	45	-1.1003	Down	0	PREDICTED: eukaryotic translation initiation factor 3 subunit E-B-like [Oreochromis niloticus]
isotig07863	2329	1986	757	-1.101	Down	0	elongation factor 1A [Scylla paramamosain]
isotig10146	5293	147	56	-1.1019	Down	0	hypothetical protein DAPPUDRAFT_316089 [Daphnia pulex]
isotig10568	3996	92	35	-1.1038	Down	0	PREDICTED: similar to AGAP011532-PA [Tribolium castaneum] >gi|270006045|gb|EFA02493.1| hypothetical protein TcasGA2_TC008188 [Tribolium castaneum]
isotig15992	1373	142	54	-1.1044	Down	8e-103	tetraspanins-like protein CD63 [Fenneropenaeus chinensis]
isotig09930	10849	188	70	-1.1349	Down	0	hypothetical protein BRAFLDRAFT_275724 [Branchiostoma floridae] >gi|229278212|gb|EEN48999.1| hypothetical protein BRAFLDRAFT_275724 [Branchiostoma floridae]
isotig10213	5019	121	45	-1.1366	Down	2e-86	Ileal sodium/bile acid cotransporter [Acromyrmex echinatior]
contig01571	3554	89	33	-1.1409	Down	5e-31	hypothetical protein BRAFLDRAFT_202770 [Branchiostoma floridae] >gi|229281289|gb|EEN52047.1| hypothetical protein BRAFLDRAFT_202770 [Branchiostoma floridae]
isotig10692	3795	84	31	-1.1477	Down	0	hypothetical protein DAPPUDRAFT_315656 [Daphnia pulex]
isotig10168	5191	740	272	-1.1535	Down	1e-134	14-3-3 epsilon-like transcript variant 1 [Litopenaeus vannamei]
isotig09926	12781	218	80	-1.1558	Down	0	Cj-cadherin [Caridina japonica]
isotig10577	3980	82	30	-1.1602	Down	2e-40	PREDICTED: DNA-directed RNA polymerase III subunit RPC7-like [Megachile rotundata]
contig00441	586	93	34	-1.1612	Down	2e-18	pol-like protein [Biomphalaria glabrata]
isotig09953	8580	197	72	-1.1617	Down	0	hypothetical protein TcasGA2_TC002939 [Tribolium castaneum]
isotig10506	4123	85	31	-1.1647	Down	5e-22	ovarian fibroin-like substance-2 [Cyprinus carpio]
isotig10305	4751	179	65	-1.171	Down	1e-91	lingerer, putative [Pediculus humanus corporis] >gi|212509451|gb|EEB12834.1| lingerer, putative [Pediculus humanus corporis]
isotig09952	8596	91	33	-1.1729	Down	0	hypothetical protein KGM_01207 [Danaus plexippus]
isotig09965	7848	105	38	-1.1759	Down	6e-96	PREDICTED: hypothetical protein LOC100741636 isoform 2 [Bombus impatiens]
isotig11928	2546	94	34	-1.1767	Down	--	--
isotig18260	1043	383	138	-1.1822	Down	5e-95	ribosomal protein L7 [Euphydryas aurinia]
isotig10670	3830	103	37	-1.1866	Down	3e-07	RecName: Full=Semaphorin-1A; AltName: Full=Fasciclin IV; AltName: Full=Fasciclin-4; AltName: Full=Semaphorin-I; Short=Sema I; Flags: Precursor >gi|160845|gb|AAA29808.1| fasciclin IV [Schistocerca americana]
isotig10335	4632	117	42	-1.1876	Down	9e-76	AGAP007542-PA [Anopheles gambiae str. PEST] >gi|116132115|gb|EAA04380.2| AGAP007542-PA [Anopheles gambiae str. PEST]
isotig06797	4722	73	26	-1.1989	Down	4e-27	conserved hypothetical protein [Pediculus humanus corporis] >gi|212515821|gb|EEB17911.1| conserved hypothetical protein [Pediculus humanus corporis]
isotig16232	1333	118	42	-1.1999	Down	6e-50	hypothetical protein TcasGA2_TC005877 [Tribolium castaneum]
isotig10725	3738	862	304	-1.2132	Down	0	saposin isoform 1 [Penaeus monodon]
isotig10023	6332	105	37	-1.2143	Down	0	Importin-7 [Acromyrmex echinatior]
isotig21528	672	251	88	-1.2217	Down	8e-83	GA15451 [Drosophila pseudoobscura pseudoobscura] >gi|195149477|ref|XP_002015684.1| GL10890 [Drosophila persimilis] >gi|54635442|gb|EAL24845.1| GA15451 [Drosophila pseudoobscura pseudoobscura] >gi|194109531|gb|EDW31574.1| GL10890 [Drosophila persimilis]
isotig06203	8893	180	63	-1.2241	Down	0	PREDICTED: importin-4-like [Apis florea]
isotig15815	1396	103	36	-1.2261	Down	7e-126	dendritic cell protein, putative [Pediculus humanus corporis] >gi|212517050|gb|EEB18997.1| dendritic cell protein, putative [Pediculus humanus corporis]
isotig10691	3795	92	32	-1.2331	Down	0	STT3, subunit of the oligosaccharyltransferase complex, homolog A [Xenopus (Silurana) tropicalis] >gi|89269567|emb|CAJ82849.1| Integral membrane protein 1 [Xenopus (Silurana) tropicalis]
isotig13517	1914	363	126	-1.2361	Down	5e-15	activating transcription factor of chaperone [Danaus plexippus]
isotig11179	3151	173	60	-1.2373	Down	2e-130	PREDICTED: similar to GA13696-PA [Tribolium castaneum]
isotig02839	1240	75	26	-1.2379	Down	--	--
isotig11879	2585	104	36	-1.2401	Down	9e-06	PREDICTED: hrp65 protein-like [Nasonia vitripennis]
isotig09978	7320	84	29	-1.2439	Down	2e-66	PREDICTED: hypothetical protein LOC100649280 [Bombus terrestris]
isotig10030	6248	142	49	-1.2446	Down	0	PREDICTED: similar to signal recognition particle receptor alpha subunit (sr-alpha) [Tribolium castaneum] >gi|270005877|gb|EFA02325.1| hypothetical protein TcasGA2_TC007993 [Tribolium castaneum]
isotig12189	2428	963	332	-1.2459	Down	0	heat shock protein 70 [Homarus americanus]
isotig10245	4924	73	25	-1.2555	Down	0	PREDICTED: regulator of nonsense transcripts 1-like isoform 2 [Nasonia vitripennis]
isotig10912	3484	73	25	-1.2555	Down	1e-122	PREDICTED: similar to reticulocalbin [Tribolium castaneum] >gi|270006175|gb|EFA02623.1| hypothetical protein TcasGA2_TC008343 [Tribolium castaneum]
isotig19469	900	120	41	-1.2589	Down	1e-127	ribosomal protein L10 [Procambarus clarkii]
isotig09986	7036	124	42	-1.2714	Down	1e-92	PREDICTED: gemin 5 [Oryctolagus cuniculus]
isotig11449	2900	201	68	-1.2731	Down	4e-55	B-cell receptor-associated protein, putative [Ixodes scapularis] >gi|215502125|gb|EEC11619.1| B-cell receptor-associated protein, putative [Ixodes scapularis]
isotig10937	3440	71	24	-1.2743	Down	3e-120	PREDICTED: similar to DNA-directed RNA polymerase II subunit [Tribolium castaneum] >gi|270006567|gb|EFA03015.1| hypothetical protein TcasGA2_TC010438 [Tribolium castaneum]
isotig10173	5148	86	29	-1.2778	Down	2e-146	PREDICTED: probable Ras GTPase-activating protein-like [Nasonia vitripennis]
isotig10416	4376	89	30	-1.2784	Down	1e-70	hypothetical protein BRAFLDRAFT_126152 [Branchiostoma floridae] >gi|229294481|gb|EEN65137.1| hypothetical protein BRAFLDRAFT_126152 [Branchiostoma floridae]
isotig06615	6241	95	32	-1.2794	Down	2e-11	ABC transporter [Daphnia pulex]
isotig12122	2461	95	32	-1.2794	Down	4e-75	baiser CG11785-PA protein [Blattella germanica]
isotig10103	5566	138	46	-1.2945	Down	1e-64	hypothetical protein DAPPUDRAFT_195372 [Daphnia pulex]
contig01688	2441	72	24	-1.2945	Down	--	--
isotig09933	10211	187	62	-1.3023	Down	3e-35	PREDICTED: uncharacterized protein LOC100875643 [Megachile rotundata]
isotig10035	6197	91	30	-1.3104	Down	2e-78	PREDICTED: niemann-Pick C1 protein-like isoform 2 [Apis mellifera]
isotig10075	5735	91	30	-1.3104	Down	0	hypothetical protein DAPPUDRAFT_197668 [Daphnia pulex]
isotig10144	5306	85	28	-1.3116	Down	0	hypothetical protein DAPPUDRAFT_309832 [Daphnia pulex]
isotig10551	4035	70	23	-1.3153	Down	0	DNA mismatch repair protein MSH2 - African clawed frog
isotig10106	5551	128	42	-1.3172	Down	0	shaggy [Tribolium castaneum]
isotig10152	5234	120	39	-1.331	Down	1e-75	hypothetical protein BRAFLDRAFT_275787 [Branchiostoma floridae] >gi|229295889|gb|EEN66532.1| hypothetical protein BRAFLDRAFT_275787 [Branchiostoma floridae]
isotig10593	3951	120	39	-1.331	Down	0	PREDICTED: histone-lysine N-methyltransferase E(z) isoform 2 [Nasonia vitripennis]
isotig09968	7814	77	25	-1.3325	Down	6e-08	DNA-directed RNA polymerase, omega subunit family protein [Trichomonas vaginalis G3] >gi|121898208|gb|EAY03306.1| DNA-directed RNA polymerase, omega subunit family protein [Trichomonas vaginalis G3]
isotig02718	2595	487	158	-1.3335	Down	2e-08	hypothetical protein EAI_03492 [Harpegnathos saltator]
isotig02803	8388	65	21	-1.3396	Down	6e-44	hypothetical protein DAPPUDRAFT_60396 [Daphnia pulex]
isotig10545	4051	65	21	-1.3396	Down	6e-100	hypothetical protein TcasGA2_TC002596 [Tribolium castaneum]
isotig13260	1986	65	21	-1.3396	Down	1e-113	PREDICTED: similar to twinfilin [Tribolium castaneum] >gi|270013504|gb|EFA09952.1| hypothetical protein TcasGA2_TC012105 [Tribolium castaneum]
isotig12106	2464	62	20	-1.3418	Down	3e-14	hypothetical protein SINV_08535 [Solenopsis invicta]
isotig06300	4000	431	139	-1.3422	Down	0	hypothetical protein TcasGA2_TC007452 [Tribolium castaneum]
contig01662	936	121	39	-1.343	Down	--	--
isotig07045	4865	169	54	-1.3555	Down	1e-22	PREDICTED: uncharacterized protein LOC100874618 [Megachile rotundata]
isotig11055	3287	138	44	-1.3586	Down	7e-117	PREDICTED: F-actin-capping protein subunit alpha-like [Megachile rotundata]
isotig06445	7782	69	22	-1.3586	Down	3e-12	golgi apparatus protein, putative [Ixodes scapularis] >gi|215499864|gb|EEC09358.1| golgi apparatus protein, putative [Ixodes scapularis]
isotig14898	1576	69	22	-1.3586	Down	2e-81	GK21181 [Drosophila willistoni] >gi|194162085|gb|EDW76986.1| GK21181 [Drosophila willistoni]
isotig16726	1254	475	151	-1.3629	Down	3e-148	PREDICTED: 60S ribosomal protein L4-like [Nasonia vitripennis]
isotig10303	4759	104	33	-1.3656	Down	1e-96	hypothetical protein DAPPUDRAFT_50141 [Daphnia pulex]
isotig09980	7227	101	32	-1.3678	Down	5e-47	Dual specificity protein phosphatase 3 [Lepeophtheirus salmonis]
isotig08711	1052	177	56	-1.3698	Down	7e-66	anti-lipopolysaccharide factor-like protein [Procambarus clarkii]
isotig19980	845	117	37	-1.3705	Down	4e-88	60S ribosomal protein L13A [Cherax quadricarinatus]
isotig17805	1107	124	39	-1.3783	Down	1e-64	hypothetical protein TcasGA2_TC030631 [Tribolium castaneum]
isotig05852	2337	102	32	-1.382	Down	0	protein disulfide isomerase [Litopenaeus vannamei]
isotig09939	9674	102	32	-1.382	Down	5e-39	PREDICTED: vacuolar protein sorting-associated protein 13C-like [Megachile rotundata]
isotig00895	5470	64	20	-1.3876	Down	3e-109	PREDICTED: uncharacterized protein LOC763830, partial [Strongylocentrotus purpuratus]
isotig20210	822	378	118	-1.3891	Down	4e-64	ribosomal protein L6e [Carabus granulatus]
isotig10123	5451	202	63	-1.3905	Down	2e-175	HBS1-like protein [Camponotus floridanus]
isotig09982	7143	164	51	-1.3947	Down	0	AP-2 complex subunit alpha [Acromyrmex echinatior]
isotig12058	2491	100	31	-1.3992	Down	5e-41	Probable nuclear transport factor 2 [Caligus rogercresseyi]
isotig10214	5017	84	26	-1.4014	Down	0	PREDICTED: F-box only protein 11-like [Apis florea]
isotig10278	4829	97	30	-1.4026	Down	1e-70	PREDICTED: hypothetical protein LOC100710640 [Oreochromis niloticus]
isotig05303	8700	152	47	-1.4029	Down	0	hypothetical protein DAPPUDRAFT_313523 [Daphnia pulex]
isotig10163	5193	68	21	-1.4047	Down	0	GH19120 [Drosophila grimshawi] >gi|193894236|gb|EDV93102.1| GH19120 [Drosophila grimshawi]
isotig14807	1593	94	29	-1.4062	Down	2e-148	hypothetical protein DAPPUDRAFT_300535 [Daphnia pulex]
isotig10713	3758	485	149	-1.4122	Down	0	Heat shock protein 105 kDa [Acromyrmex echinatior]
isotig10360	4540	114	35	-1.4132	Down	1e-21	phosphatidylinositol glycan anchor biosynthesis, class F [Xenopus (Silurana) tropicalis]
isotig09935	9975	199	61	-1.4154	Down	9e-07	neurofilament-H, partial [Oryctolagus cuniculus]
isotig10383	4488	108	33	-1.42	Down	6e-82	PREDICTED: tubulin-specific chaperone E-like [Equus caballus]
isotig09925	14308	388	118	-1.4268	Down	0	PREDICTED: LOW QUALITY PROTEIN: dynein heavy chain, cytoplasmic-like [Bombus terrestris]
isotig07263	2300	99	30	-1.432	Down	3e-07	PREDICTED: TATA-binding protein-associated factor 2N-like [Cricetulus griseus]
isotig06767	4159	86	26	-1.4354	Down	1e-46	PREDICTED: protein FAM114A2-like isoform 1 [Nasonia vitripennis] >gi|345487745|ref|XP_003425748.1| PREDICTED: protein FAM114A2-like isoform 2 [Nasonia vitripennis] >gi|345487747|ref|XP_003425749.1| PREDICTED: protein FAM114A2-like isoform 3 [Nasonia vitripennis]
isotig11818	2625	96	29	-1.4365	Down	5e-07	unknown [Gallus gallus]
isotig03847	8574	106	32	-1.4375	Down	1e-23	Thyroid receptor-interacting protein 11 [Crassostrea gigas]
isotig11628	2759	73	22	-1.4399	Down	--	--
isotig20196	824	229	69	-1.4402	Down	4e-81	PREDICTED: 60S ribosomal protein L18-like [Megachile rotundata]
isotig04129	8615	70	21	-1.4465	Down	2e-06	Carboxypeptidase D [Crassostrea gigas]
isotig10036	6194	60	18	-1.4465	Down	5e-152	PREDICTED: hypothetical protein LOC100642437 isoform 2 [Bombus terrestris]
isotig19312	916	12317	3687	-1.4497	Down	--	--
isotig10256	4906	77	23	-1.4528	Down	0	putative SMC4, structural maintenance of chromosome protein 4 [Daphnia pulex]
isotig03651	3863	57	17	-1.455	Down	6e-78	calmodulin [Procambarus clarkii]
isotig10680	3803	57	17	-1.455	Down	3e-98	hypothetical protein DAPPUDRAFT_207577 [Daphnia pulex]
isotig12785	2161	57	17	-1.455	Down	1e-81	hypothetical protein DAPPUDRAFT_305610 [Daphnia pulex]
isotig13094	2050	94	28	-1.4568	Down	1e-43	Large proline-rich protein BAT2 [Camponotus floridanus]
isotig10397	4437	337	100	-1.4623	Down	2e-157	Lamin Dm0 [Acromyrmex echinatior]
isotig11096	3240	81	24	-1.4644	Down	8e-10	PREDICTED: hypothetical protein LOC100677997 [Nasonia vitripennis]
isotig09991	6956	61	18	-1.4704	Down	1e-164	Tankyrase-1 [Camponotus floridanus]
isotig10700	3778	153	45	-1.4751	Down	2e-54	LIM class homeobox transcription factor Lmx [Mnemiopsis leidyi]
isotig11314	3022	109	32	-1.4777	Down	3e-71	hypothetical protein DAPPUDRAFT_63074 [Daphnia pulex]
isotig12165	2438	72	21	-1.4872	Down	4e-13	serine/arginine repetitive matrix protein 1 [Gallus gallus] >gi|82083007|sp|Q5ZMJ9.1|SRRM1_CHICK RecName: Full=Serine/arginine repetitive matrix protein 1
isotig10085	5654	79	23	-1.4898	Down	1e-15	hypothetical protein PTSG_08682 [Salpingoeca sp. ATCC 50818]
contig00108	603	55	16	-1.4909	Down	1e-13	PREDICTED: similar to pol [Hydra magnipapillata]
isotig06375	7734	100	29	-1.4954	Down	2e-57	Mediator of DNA damage checkpoint protein 1 [Crassostrea gigas]
isotig11830	2615	69	20	-1.4961	Down	0	PREDICTED: nucleolar protein 56 [Oreochromis niloticus]
isotig10102	5570	76	22	-1.498	Down	--	--
isotig10840	3569	59	17	-1.5047	Down	0	hypothetical protein [Amblyomma maculatum]
isotig10293	4778	73	21	-1.5071	Down	--	--
isotig07215	2398	87	25	-1.5086	Down	6e-24	innexin [Aedes aegypti] >gi|108868690|gb|EAT32915.1| AAEL014847-PA [Aedes aegypti]
isotig10579	3977	133	38	-1.5169	Down	1e-155	transcription initiation factor iib, putative [Pediculus humanus corporis] >gi|212512060|gb|EEB14901.1| transcription initiation factor iib, putative [Pediculus humanus corporis]
isotig09994	6861	63	18	-1.5169	Down	0	Rho-GTPase-activating protein, putative [Pediculus humanus corporis] >gi|212511328|gb|EEB14332.1| Rho-GTPase-activating protein, putative [Pediculus humanus corporis]
isotig11159	3170	95	27	-1.5245	Down	1e-07	PREDICTED: polyadenylate-binding protein-interacting protein 2B-like isoform 1 [Nasonia vitripennis] >gi|345483001|ref|XP_003424723.1| PREDICTED: polyadenylate-binding protein-interacting protein 2B-like isoform 2 [Nasonia vitripennis]
isotig11720	2694	2045	580	-1.5275	Down	0	elongation factor 2 [Eriocheir sinensis]
isotig14792	1594	60	17	-1.529	Down	2e-29	conserved hypothetical protein [Culex quinquefasciatus] >gi|167866681|gb|EDS30064.1| conserved hypothetical protein [Culex quinquefasciatus]
isotig17117	1196	53	15	-1.5306	Down	7e-131	proteasome alpha 3 [Penaeus monodon]
isotig07417	2156	174	49	-1.5378	Down	1e-66	60S ribosomal protein L27a [Camponotus floridanus]
isotig10325	4667	64	18	-1.5396	Down	0	crooked neck-like protein 1 [Danio rerio] >gi|27881848|gb|AAH44369.1| Zgc:55327 [Danio rerio]
isotig11321	3009	57	16	-1.5424	Down	7e-58	TM2 domain containing 1 [Culex quinquefasciatus] >gi|167877685|gb|EDS41068.1| TM2 domain containing 1 [Culex quinquefasciatus]
isotig10384	4472	68	19	-1.5491	Down	--	--
isotig05769	3099	61	17	-1.5528	Down	1e-172	vasa-like protein [Marsupenaeus japonicus]
isotig07339	3553	61	17	-1.5528	Down	4e-86	PREDICTED: sirtuin 3-like [Saccoglossus kowalevskii]
isotig10062	5855	72	20	-1.5575	Down	0	hypothetical protein DAPPUDRAFT_312099 [Daphnia pulex]
isotig06411	7076	119	33	-1.56	Down	2e-171	PREDICTED: copine-8-like isoform 2 [Strongylocentrotus purpuratus]
isotig22131	483	260	72	-1.562	Down	7e-10	hypothetical protein [Thermobia domestica]
isotig05526	865	192	53	-1.5666	Down	7e-111	ribosomal protein L10a [Fenneropenaeus merguiensis]
isotig06623	5536	69	19	-1.5701	Down	1e-117	hypothetical protein DAPPUDRAFT_306186 [Daphnia pulex]
isotig11229	3101	80	22	-1.572	Down	2e-26	PREDICTED: hypothetical protein LOC100115805 isoform 2 [Nasonia vitripennis] >gi|345494865|ref|XP_001600427.2| PREDICTED: hypothetical protein LOC100115805 isoform 1 [Nasonia vitripennis]
isotig12580	2250	707	193	-1.5827	Down	0	eukaryotic initiation factor 4A [Callinectes sapidus]
isotig10323	4682	154	42	-1.584	Down	3e-32	hypothetical protein SINV_03579 [Solenopsis invicta]
isotig10520	4101	55	15	-1.584	Down	0	hypothetical protein DAPPUDRAFT_43086 [Daphnia pulex]
isotig10063	5843	136	37	-1.5876	Down	--	--
isotig13703	1861	114	31	-1.5882	Down	4e-20	phosphatidylethanolamine-binding protein, putative [Pediculus humanus corporis] >gi|212510216|gb|EEB13431.1| phosphatidylethanolamine-binding protein, putative [Pediculus humanus corporis]
isotig10340	4603	59	16	-1.5922	Down	3e-177	PREDICTED: similar to AGAP009560-PA, partial [Tribolium castaneum]
isotig10469	4196	59	16	-1.5922	Down	5e-70	PREDICTED: uncharacterized protein K02A2.6-like [Danio rerio]
isotig07833	1697	48	13	-1.5941	Down	9e-14	PREDICTED: uncharacterized protein LOC100883098 [Megachile rotundata]
isotig21286	702	218	59	-1.5951	Down	7e-104	ribosomal protein L9 [Procambarus clarkii]
isotig11160	3155	52	14	-1.6026	Down	--	--
isotig19958	844	190	51	-1.607	Down	2e-72	hypothetical protein DAPPUDRAFT_300212 [Daphnia pulex]
isotig10061	5881	132	35	-1.6247	Down	6e-64	hypothetical protein BRAFLDRAFT_115358 [Branchiostoma floridae] >gi|229291999|gb|EEN62665.1| hypothetical protein BRAFLDRAFT_115358 [Branchiostoma floridae]
isotig10083	5666	106	28	-1.6301	Down	2e-24	tissue inhibitor of metalloproteases [Papilio polytes]
isotig11007	3358	53	14	-1.6301	Down	0	GG19555 [Drosophila erecta] >gi|190651996|gb|EDV49251.1| GG19555 [Drosophila erecta]
isotig10111	5497	76	20	-1.6355	Down	6e-07	conserved hypothetical protein [Culex quinquefasciatus] >gi|167881727|gb|EDS45110.1| conserved hypothetical protein [Culex quinquefasciatus]
isotig13313	1976	57	15	-1.6355	Down	1e-118	hypothetical protein BRAFLDRAFT_270300 [Branchiostoma floridae] >gi|229294925|gb|EEN65573.1| hypothetical protein BRAFLDRAFT_270300 [Branchiostoma floridae]
isotig13922	1794	84	22	-1.6424	Down	--	--
isotig09983	7129	233	61	-1.643	Down	1e-111	hypothetical protein TcasGA2_TC011873 [Tribolium castaneum]
isotig10297	4767	65	17	-1.6445	Down	0	PREDICTED: AMP deaminase 2-like [Nasonia vitripennis]
isotig11689	2710	65	17	-1.6445	Down	1e-17	PREDICTED: RNA-directed DNA polymerase from mobile element jockey-like [Strongylocentrotus purpuratus]
isotig15277	1493	50	13	-1.653	Down	1e-79	hypothetical protein [Amblyomma maculatum]
isotig18016	1080	208	54	-1.6551	Down	0	receptor for activated protein kinase c1 [Penaeus monodon]
isotig10525	4092	54	14	-1.6571	Down	6e-92	PREDICTED: probable E3 ubiquitin-protein ligase RNF144A-like [Nasonia vitripennis]
isotig12863	2128	54	14	-1.6571	Down	--	--
isotig06145	14804	170	44	-1.6595	Down	4e-16	PREDICTED: abnormal spindle-like microcephaly-associated protein homolog [Strongylocentrotus purpuratus]
isotig11982	2532	58	15	-1.6606	Down	2e-53	PREDICTED: similar to predicted protein, partial [Hydra magnipapillata]
isotig10496	4162	178	46	-1.6617	Down	1e-18	PREDICTED: hypothetical protein LOC571721 [Danio rerio]
isotig13008	2081	74	19	-1.6711	Down	6e-07	hypothetical protein [Monosiga brevicollis MX1] >gi|163775241|gb|EDQ88866.1| predicted protein [Monosiga brevicollis MX1]
isotig10950	3434	113	29	-1.6717	Down	0	Tudor staphylococcal nuclease [Penaeus monodon]
contig00507	4067	324	83	-1.6744	Down	--	--
isotig10188	5084	336	86	-1.6756	Down	0	DNA replication licensing factor mcm7 [Crassostrea gigas]
isotig12690	2194	473	121	-1.6764	Down	9e-07	hypothetical protein CRE_10187 [Caenorhabditis remanei] >gi|308249218|gb|EFO93170.1| hypothetical protein CRE_10187 [Caenorhabditis remanei]
isotig16751	1249	172	44	-1.6764	Down	1e-64	hypothetical protein Phum_PHUM259320 [Pediculus humanus corporis] >gi|212510680|gb|EEB13805.1| hypothetical protein Phum_PHUM259320 [Pediculus humanus corporis]
isotig10699	3779	90	23	-1.6778	Down	0	putative MCM2, Minichromosome maintenance complex component 2 [Daphnia pulex]
isotig10001	6683	149	38	-1.6808	Down	8e-20	dystroglycan [Cherax quadricarinatus]
isotig10388	4461	55	14	-1.6835	Down	2e-115	PREDICTED: similar to GA10108-PA [Tribolium castaneum]
isotig10093	5610	55	14	-1.6836	Down	0	hypothetical protein BRAFLDRAFT_256206 [Branchiostoma floridae] >gi|229271018|gb|EEN41957.1| hypothetical protein BRAFLDRAFT_256206 [Branchiostoma floridae]
isotig11490	2866	55	14	-1.6836	Down	0	utp-glucose-1-phosphate uridylyltransferase 2 [Aedes aegypti] >gi|61608458|gb|AAX47080.1| UDP-glucose pyrophosphorylase [Aedes aegypti] >gi|108878669|gb|EAT42894.1| AAEL005617-PA [Aedes aegypti]
isotig11340	2997	59	15	-1.6853	Down	0	PREDICTED: transmembrane protein 62-like [Megachile rotundata]
isotig00213	2872	63	16	-1.6868	Down	6e-12	PREDICTED: RNA-directed DNA polymerase from mobile element jockey-like [Strongylocentrotus purpuratus]
isotig08403	1848	63	16	-1.6868	Down	--	--
isotig10635	3880	63	16	-1.6868	Down	2e-169	putative histone deacetylase silent information regulator protein Sir2 [Daphnia pulex]
isotig10400	4427	75	19	-1.6904	Down	0	PREDICTED: hypothetical protein LOC100747888 [Bombus impatiens]
isotig10116	5479	87	22	-1.6931	Down	--	--
isotig05030	1906	99	25	-1.6951	Down	6e-133	hypothetical protein DAPPUDRAFT_321105 [Daphnia pulex]
isotig11532	2831	80	20	-1.7095	Down	0	PREDICTED: sec1 family domain-containing protein 1-like [Strongylocentrotus purpuratus]
isotig10037	6194	64	16	-1.7095	Down	0	hypothetical protein DAPPUDRAFT_309082 [Daphnia pulex]
isotig14125	1752	64	16	-1.7095	Down	3e-09	PREDICTED: hypothetical protein LOC100114909, partial [Nasonia vitripennis]
isotig08533	1379	52	13	-1.7095	Down	--	--
isotig15241	1497	52	13	-1.7095	Down	--	--
isotig07619	2379	48	12	-1.7095	Down	1e-33	PREDICTED: zinc finger and SCAN domain-containing protein 29-like [Cavia porcellus]
isotig18253	1048	48	12	-1.7095	Down	4e-54	pol-like protein [Biomphalaria glabrata]
isotig10748	3711	44	11	-1.7095	Down	2e-35	hypothetical protein DAPPUDRAFT_222762 [Daphnia pulex]
isotig11558	2808	44	11	-1.7095	Down	7e-129	regulator of G protein signaling, putative [Pediculus humanus corporis] >gi|212514753|gb|EEB17003.1| regulator of G protein signaling, putative [Pediculus humanus corporis]
isotig10176	5133	48	12	-1.7096	Down	8e-122	PREDICTED: hypothetical protein LOC100645768 [Bombus terrestris]
isotig18420	1024	197	49	-1.7169	Down	7e-132	40S ribosomal protein S2 [Caligus rogercresseyi]
isotig10054	5977	226	56	-1.7224	Down	1e-73	PREDICTED: wolframin-like [Bombus terrestris]
isotig05427	2824	61	15	-1.7334	Down	0	hypothetical protein DAPPUDRAFT_302120 [Daphnia pulex]
isotig07722	1655	61	15	-1.7334	Down	4e-46	PREDICTED: abhydrolase domain containing 14B-like [Saccoglossus kowalevskii]
isotig05280	3605	106	26	-1.737	Down	3e-69	PREDICTED: RING finger protein 185-like [Monodelphis domestica]
contig01948	1575	510	125	-1.7381	Down	--	--
contig01926	673	372	91	-1.7409	Down	--	--
isotig10570	3985	45	11	-1.742	Down	6e-46	Histone acetyltransferase MYST3 [Acromyrmex echinatior]
isotig09922	15436	397	97	-1.7426	Down	0	Protein purity of essence [Camponotus floridanus]
isotig10153	5229	336	82	-1.7443	Down	0	PREDICTED: similar to oligosaccharyl transferase [Tribolium castaneum] >gi|270009866|gb|EFA06314.1| hypothetical protein TcasGA2_TC009183 [Tribolium castaneum]
isotig11337	3000	41	10	-1.7452	Down	0	Medea [Tribolium castaneum]
isotig11024	3335	297	72	-1.7539	Down	2e-64	hypothetical protein [Amblyomma maculatum]
isotig05324	4793	66	16	-1.7539	Down	5e-37	hypothetical protein TTHERM_00437740 [Tetrahymena thermophila] >gi|89299537|gb|EAR97525.1| hypothetical protein TTHERM_00437740 [Tetrahymena thermophila SB210]
isotig19374	909	62	15	-1.7569	Down	5e-38	PREDICTED: RNA-directed DNA polymerase from mobile element jockey-like [Strongylocentrotus purpuratus]
isotig10038	6171	91	22	-1.7579	Down	1e-172	PREDICTED: uncharacterized protein LOC100876390 [Megachile rotundata]
isotig10985	3384	116	28	-1.7602	Down	--	--
isotig11682	2721	87	21	-1.7602	Down	0	hypothetical protein DAPPUDRAFT_307453 [Daphnia pulex]
contig01827	1209	58	14	-1.7602	Down	8e-64	PREDICTED: similar to ORF2-encoded protein, partial [Hydra magnipapillata]
isotig12409	2325	58	14	-1.7602	Down	--	--
isotig02480	2183	79	19	-1.7654	Down	5e-70	PREDICTED: similar to ORF2-encoded protein, partial [Hydra magnipapillata]
isotig10009	6623	129	31	-1.7666	Down	0	hypothetical protein SINV_08756 [Solenopsis invicta]
isotig09964	7861	250	60	-1.7684	Down	1e-77	TPA: TPA_exp: mapmodulin-like protein [Amblyomma variegatum]
isotig10535	4069	50	12	-1.7684	Down	4e-10	PREDICTED: hypothetical protein [Hydra magnipapillata]
isotig12508	2277	71	17	-1.7718	Down	4e-57	copper/zinc superoxide dismutase [Eriocheir sinensis]
contig00395	513	46	11	-1.7737	Down	8e-09	PREDICTED: RNA-directed DNA polymerase from mobile element jockey-like [Strongylocentrotus purpuratus]
isotig10789	3646	46	11	-1.7737	Down	2e-06	PREDICTED: hypothetical protein LOC100749581 [Bombus impatiens]
isotig10007	6627	67	16	-1.7756	Down	9e-08	Teneurin-3 [Acromyrmex echinatior]
isotig07085	4483	59	14	-1.7848	Down	1e-15	PREDICTED: dosage compensation regulator-like [Megachile rotundata]
isotig06147	10384	51	12	-1.797	Down	--	--
isotig09941	9321	149	35	-1.7994	Down	1e-12	hypothetical protein [Trichomonas vaginalis G3] >gi|121907959|gb|EAY12843.1| hypothetical protein TVAG_221970 [Trichomonas vaginalis G3]
isotig15340	1483	196	46	-1.8007	Down	1e-104	ribosomal protein S7 [Procambarus clarkii]
isotig12211	2418	337	79	-1.8024	Down	0	PREDICTED: methionine aminopeptidase 2-like [Oreochromis niloticus]
isotig10045	6091	111	26	-1.8035	Down	0	PREDICTED: transcription elongation factor SPT5-like isoform 1 [Nasonia vitripennis] >gi|345494685|ref|XP_003427341.1| PREDICTED: transcription elongation factor SPT5-like isoform 2 [Nasonia vitripennis]
isotig12368	2335	47	11	-1.8047	Down	4e-07	LIM class homeobox transcription factor Lmx [Mnemiopsis leidyi]
isotig12602	2230	47	11	-1.8047	Down	5e-14	pol-like protein [Biomphalaria glabrata]
isotig10115	5461	73	17	-1.8119	Down	5e-09	hypothetical protein CGI_10005504, partial [Crassostrea gigas]
isotig17412	1158	73	17	-1.8119	Down	1e-50	multiprotein bridging factor 1 [Papilio xuthus]
isotig10082	5671	56	13	-1.8165	Down	--	--
isotig10240	4929	56	13	-1.8165	Down	1e-122	PREDICTED: CG10098-like [Saccoglossus kowalevskii]
isotig11946	2547	69	16	-1.8181	Down	2e-72	hypothetical protein DAPPUDRAFT_327362 [Daphnia pulex]
isotig11234	3097	121	28	-1.8211	Down	2e-131	PREDICTED: similar to ran gtpase-activating protein [Tribolium castaneum] >gi|270003723|gb|EFA00171.1| hypothetical protein TcasGA2_TC002993 [Tribolium castaneum]
isotig09971	7476	247	57	-1.825	Down	2e-83	E3 ubiquitin-protein ligase UBR2 [Camponotus floridanus]
isotig10973	3409	65	15	-1.825	Down	3e-08	hypothetical protein BRAFLDRAFT_103195 [Branchiostoma floridae] >gi|229281747|gb|EEN52502.1| hypothetical protein BRAFLDRAFT_103195 [Branchiostoma floridae]
isotig00472	3351	39	9	-1.825	Down	1e-46	ORF2 [Acanthochelys spixii]
isotig06103	763	39	9	-1.825	Down	3e-99	hypothetical protein DAPPUDRAFT_301516 [Daphnia pulex]
isotig10508	4131	96	22	-1.8351	Down	7e-58	leptin receptor protein [Eriocheir sinensis] >gi|319432633|gb|ADV57399.1| leptin receptor protein [Eriocheir sinensis]
isotig10453	4277	48	11	-1.8351	Down	1e-109	PREDICTED: similar to glyceronephosphate O-acyltransferase [Taeniopygia guttata]
isotig10000	6712	149	34	-1.8413	Down	2e-65	putative cornichon protein [Danaus plexippus]
isotig10940	3443	57	13	-1.842	Down	9e-06	proteophosphoglycan 5 [Leishmania major strain Friedlin] >gi|323363677|emb|CBZ12682.1| proteophosphoglycan 5 [Leishmania major strain Friedlin]
isotig10150	5252	66	15	-1.847	Down	4e-11	PREDICTED: protein OS-9 [Xenopus (Silurana) tropicalis]
isotig11047	3289	44	10	-1.847	Down	--	--
isotig09970	7501	176	40	-1.8471	Down	0	hypothetical protein DAPPUDRAFT_300811 [Daphnia pulex]
isotig14762	1601	75	17	-1.8509	Down	1e-66	tetraspanin-11 [Cherax quadricarinatus]
isotig10385	4475	186	42	-1.8564	Down	6e-132	arp2/3 [Aedes aegypti] >gi|108882729|gb|EAT46954.1| AAEL001904-PA [Aedes aegypti]
isotig11616	2769	62	14	-1.8564	Down	2e-13	Clustered-asparagine-rich protein, putative [Pediculus humanus corporis] >gi|212514094|gb|EEB16467.1| Clustered-asparagine-rich protein, putative [Pediculus humanus corporis]
contig00226	541	80	18	-1.8616	Down	1e-37	PREDICTED: RNA-directed DNA polymerase from mobile element jockey-like [Strongylocentrotus purpuratus]
isotig09936	9884	187	42	-1.8641	Down	0	hypothetical protein DAPPUDRAFT_320143 [Daphnia pulex]
isotig10081	5684	98	22	-1.8648	Down	5e-68	PREDICTED: MIT domain-containing protein 1-like [Equus caballus]
isotig11619	2766	49	11	-1.8648	Down	4e-36	hypothetical protein [Amblyomma maculatum]
isotig10762	3684	139	31	-1.8743	Down	5e-93	hypothetical protein BRAFLDRAFT_203026 [Branchiostoma floridae] >gi|229281429|gb|EEN52187.1| hypothetical protein BRAFLDRAFT_203026 [Branchiostoma floridae]
isotig10148	5275	175	39	-1.8754	Down	7e-115	Abhydrolase domain-containing protein 3 [Acromyrmex echinatior]
isotig13317	1969	81	18	-1.8795	Down	3e-20	reverse transcriptase [Hadrurus hirsutus]
isotig10686	3797	54	12	-1.8795	Down	9e-63	PREDICTED: hypothetical protein LOC408408 [Apis mellifera]
isotig10957	3427	54	12	-1.8795	Down	2e-109	PREDICTED: ubiquitin specific peptidase 10-like [Saccoglossus kowalevskii]
isotig22101	496	54	12	-1.8795	Down	4e-56	ribosomal protein S24 [Procambarus clarkii]
isotig11561	2806	45	10	-1.8795	Down	1e-26	hypothetical protein SINV_08519 [Solenopsis invicta]
[truncated: 1,860 more rows]
